# Supplementary material for: Novel Plant-Associated Acidobacteria Promotes Growth of Common Floating Aquatic Plants, Duckweeds
Source: Microorganisms. 2021 May 24;9(6):1133. doi: 10.3390/microorganisms9061133 (PMC8225144; doi:10.3390/microorganisms9061133)
Supplement: Supplementary file 1 [file microorganisms-09-01133-s001.zip]

Archive with 5 entries (4 files):
- AcidoPGPB_supplement_Figs_Tables_proof.pdf
- __MACOSX/
- __MACOSX/._AcidoPGPB_supplement_Figs_Tables_proof.pdf
- Supplementary_Data.fas
- __MACOSX/._Supplementary_Data.fas
