# Supplementary material for: Novel Plant-Associated Acidobacteria Promotes Growth of Common Floating Aquatic Plants, Duckweeds
Source: Microorganisms. 2021 May 24;9(6):1133. doi: 10.3390/microorganisms9061133 (PMC8225144; doi:10.3390/microorganisms9061133)
Supplement: Supplementary file 1 [file microorganisms-09-01133-s001.zip › Supplementary_Data.fas]

>Acanthopleuribacter_pedis_(AB303221)
---------------------------------------------AGTCGTACGCGTTGTTT-TGGCTTCGG---CTGAGGCAA-CGAG-----TGGCAGACGGGTGAGTAACGCGTGGGCAATCTACCTTCGAGTGGGGGATACCATCCCGAAAGGGGTGTTAATACCGCATAACACCTTCGAG-CCTTTGGGCTTGACGGTCAAAGTTGGGGATCTGGGAAACCGGACCTGGTGCTTGAAGAGGAGCTCGCGTCAGATTAGCTAGTTGGTGAGGTAACGGCTCACCAAGGCAACGATCTGTAGCCGGCCTGAGAGGGTGATCGGCCACACTGGAACTGAGACACGGTCCAGACTCCTACGGGAGGCAGCAGTGGGGAATTTTGCGCAATGGGGGAAACCCTGACGCAGCAACGCCGCGTGGGTGATGAAGCATCTTGGTGTGTAAAGCCCTGTCGTTAGGGACTAAGGACGGTTGAT-TAAGAGT-TAATCGTCTTGAAGGTACCTGA-AGAGGAAGCCCCGGCTAACTCCGTGCCAGCAGCC-GCGGTAATACGGAGGGGGCAAGCGTTATTCGGAATTACTGGGCGTAAAGGGCGCGTAGGCGGC-CTGGTCAGTGGGAAGTGAAAGCCCTCGGCTCAACCGAG-GAATAGCTTCCCATACTGCCAAGCT-AGAGTATGGGAGAGGGAAGTGGAATATCCGGTGTAGCGGTGAAATGCGTAGAGATCGGATGGAACACCAGTGGCGAAGGCGACTTCCTGGACCATCACTGACGCTGATGCGCGAAAGCGTGGGGAGCAAACAGGATTAGATACCCTGGTAGTCCACGCCCTAAACGATGAACACTTTGTGGT-ACGGGTATCGACCCCTGTACTGCAGGAGCTAACGCATTAAGTGTTCCGCCTGGGGAGTACGGTCGCAAGGCTGAAACTCAAAGGAATTGACGGGGGCCCGCACAAGCGGTGGAGCATGTGGTTTAATTCGAAGCAACGCGCAGAACCTTA-CCTGGGCTTAAACTGCAGTGGACGGTACC---AGAGATGGTGCTTTTCCTTCGG----GAACTGCTGTAGAGGTGCTGCATGGCTGTCGTCAGCTCGTGTCGTGAGATGTTGGGTTAAGTCCCGCAACGAGCGCAACCCCTGCT-TCTAGTTGCTAACAGGTTAAGCTGAGCACTCTAGAGGGACTGCCTGGGC-AACCAGGAGGAAGGCGGGGATGACGTCAAGTCCTCATGGCCCTTATGTCCAGGGCTACACACGTGCTACAATGGGCGGTA-CAGAGCGCAGCGAACTCGCGAGAGTAAGCAAATCGCACAAAGCCGTCCTCAGTTCGGATCGCAGTCTGCAACTCGACTGCGTGAAGCTGGAATCGCTAGTAATCGGAGATCAGC-ACGCTCCGGTGAATACGTTCCCGGGCCTTGTACACACCGCCCGTCACATCACGAAAGCTGGTTGCACCTGAAAACGGTGGGCTAACCCCTTGGGGAGGTAGCTGTTTACGGTGTGATTGGTGATTGGGG-----------------------------------------------------
>Acidicapsa_borealis_strain_KA1_(NR_117182)|emb|FR774763
--------------GCTCAGAATCAACGCTGGCGGCGTGCCTAACACATGCAAGTCGAACGA-GAAAGGGAC---TTCG--GTCCTGAGTACAGTGGCGCACGGGTGAGTAACACGTGACTAACCTACCCTGGAGTGGGGAATAACTGAGGGAAACCTTAGCTAATACCGCATAATACCTACGG-----------------GTCAAAGGAGCAATTCG------------------CTTCAGGAGGGGGTCGCGGCTGATTAGCTAGTTGGCGGGGTAATGGCCCACCAAGGCATTGATCAGTATCCGGCCTGAGAGGGCGCACGGACACACTGGAACTGAAACACGGTCCAGACTCCTACGGGAGGCAGCAGTGGGGAATTTTGCGCAATGGGGGAAACCCTGACGCAGCAACGCCGCGTGGAGGATGAAATCCCTTGGGATGTAAACTCCTTTCGATCGGGACGA-TTA--------------------------TGACGGTACCGGA-AGAAGAAGCCCCGGCTAACTTCGTGCCAGCAGCC-GCGGTAATACGAGGGGGGCAAGCGTTGTTCGGAATTATTGGGCGTAAAGGGAGTGTAGGCGGT-TTTGTAAGTCGTGTGTGAAATCTTCGGGCTCAACCCGA-AGTCTGCACACGAAACTGCAGGGCT-TGAGTATGGGAGAGGTGAGTGGAATTCCTGGTGTAGCGGTGAAATGCGTAGATATCAGGAGGAACACCTGTGGCGAAAGCGGCTCACTGGACCATTACTGACGCTGAGACTCGAAAGCTAGGGGAGCAAACAGGATTAGATACCCTGGTAGTCCTAGCCCTAAACGATGACTGCTTGGTGTG-GCGGGTACCCAATCCCGCCGTGCCGTAGCTAACGCGTTAAGCAGTCCGCCTGGGGAGTACGGTCGCAAGGCTGAAACTCAAAGGAATTGACGGGGGCCCGCACAAGCGGTGGAGCATGTGGTTTAATTCGACGCAACGCGAAGAACCTTA-CCTGGGCTCGAAATGTACAGGAATCC--G-GTGGAAACATCGGCGTCCCGCAAG----GGACCTGTATATAGGTGCTGCATGGCTGTCGTCAGCTCGTGTCGTGAGATGTTGGGTTAAGTCCCGCAACGAGCGCAACCCTTACC-TCCAGTTGCCATCA-TTCA-GTTGGGCACTCTGGCGGAACCGCCTCGGATAACGGGGAGGAAGGTGGGGATGACGTCAAGTCCTCATGGCCTTTATGTCCAGGGCTACACACGTGCTACAATGGCCGGTA-CAAACCGTCGCAAAGCCGCGAGGTGGAGCTAATCGGAAAAAGCCGGCCTCAGTTCGGATCGCAGTCTGCAACTCGACTGCGTGAAGCTGGAATCGCTAGTAATCGTGGATCAGA-ATGCCACGGTGAATACGTTCCCGGGCCTTGTACACACCGCCCGTCACATCACGAAAGTGGGTCGTACTAGAAGCCGGTGGGCTAACCCGCAAGGGAGGCAGCCGTCCATAGG----------------------------------------------------------------------
>Acidobacterium_capsulatum_strain_ATCC_51196_(NR_074106)
AGAGTTTGATCCTGGCTCAGAATCAACGCTGGCGGCGTGCCTAACACATGCAAGTCGAACAA-GAAAGGGAC---TTCG--GTCCTGAGTACAGTGGCGCACGGGTGAGTAACACGTGACTAACCTACCCTCGAGTGGGGAATAACTTCGGGAAACCGAGGCTAATACCGCATAATACCCACGG-----------------GTCAAAGGAGCAATTCG------------------CTTGAGGAGGGGGTCGCGGCCGATTAGCTAGTTGGCGGGGTAATGGCCCACCAAGGCAGTGATCGGTATCCGGCCTGAGAGGGCGCACGGACACACTGGAACTGAAACACGGTCCAGACTCCTACGGGAGGCAGCAGTGGGGAATTTTGCGCAATGGGGGAAACCCTGACGCAGCAACGCCGCGTGGAGGATGAAGTCTCTTGGGACGTAAACTCCTTTCGATCGGAACGA-TTA--------------------------TGACGGTACCGGA-AGAAGAAGCCCCGGCTAACTTCGTGCCAGCAGCC-GCGGTAATACGAGGGGGGCGAGCGTTGTTCGGAATTATTGGGCGTAAAGGGTGCGTAGGCGGT-TCGGTAAGTTTGATGTGAAATCTTCGGGCTCAACTCGA-AGTCTGCATCGAAAACTGCCGGGCT-TGAGTGTGGGAGAGGTGAGTGGAATTTCCGGTGTAGCGGTGAAATGCGTAGATATCGGAAGGAACACCTGTGGCGAAAGCGGCTCACTGGACCACAACTGACGCTGATGCACGAAAGCTAGGGGAGCAAACAGGATTAGATACCCTGGTAGTCCTAGCCCTAAACGATGATCGCTTGGTGTG-GCGGGTACCCAATCCCGTCGTGCCGTAGCTAACGCGTTAAGCGATCCGCCTGGGGAGTACGGTCGCAAGGCTGAAACTCAAAGGAATTGACGGGGGCCCGCACAAGCGGTGGAGCATGTGGTTTAATTCGACGCAACGCGAAGAACCTTA-CCTGGGCTCGAAATGTAGTGGACCGG--G-GTAGAAATATCCCTTCCCCGCAAG----GGGCTGCTATATAGGTGCTGCATGGCTGTCGTCAGCTCGTGTCGTGAGATGTTGGGTTAAGTCCCGCAACGAGCGCAACCCTTATT-GCCAGTTGCTACCA-TTTA-GTTGAGCACTCTGGTGAGACCGCCTCGGATAACGGGGAGGAAGGTGGGGATGACGTCAAGTCCTCATGGCCTTTATGTCCAGGGCTACACACGTGCTACAATGGCCGGTA-CAAACCGCCGCAAACCCGCGAGGGGGAGCTAATCGGAAAAAGCCGGCCTCAGTTCGGATTGTAGTCTGCAACTCGACTACATGAAGCTGGAATCGCTAGTAATCGCGGATCAGC-ATGCCGCGGTGAATACGTTCCCGGGCCTTGTACACACCGCCCGTCACATCACGAAAGTGGGTCGTACTAGAAGCGGGTGAGCCAAC-CGTAAG-GAGGCAGCCTTCCAAGGTGTGATTCATGATTGGGGTGAAGTCGTAACAAGGTAGCCGTAGGAGAACCTGCGGCTGGATCACCTCCTTT
>Acidopila rosea AP8 (AB561884)
AGAGTTTGATCCTGGCTCAGAATCAACGCTGGCGGCGTGCCTAACACATGCAAGTCGAACGA-GAAAGGGAC---TTCG--GTCCTGAGTACAGTGGCGCACGGGTGAGTAACACGTGACTAACCTACCCTTGAGTGGGGGATAACTTCGGGAAACCGAGGCTAATACCGCATAATACCTACGG-----------------GTCAAAGGAGCAATTCG------------------CTTAAGGAGGGGGTCGCGGTCGATTAGTTAGTTGGTAGGGTAATGGCCTACCAAGACTGTGATCGATATCCGGCCTGAGAGGGCGCACGGACACACTGGAACTGAAACACGGTCCAGACTCCTACGGGAGGCAGCAGTGGGGAATTTTGCGCAATGGGGGAAACCCTGACGCAGCAACGCCGCGTGGAGGATGAAGTCTCTTGGGACGTAAACTCCTTTCGACCGGGACGA-TAA--------------------------TGACGGTACCGGA-AGAAGAAGCCCCGGCTAACTTCGTGCCAGCAGCC-GCGGTAATACGAGGGGGGCGAGCGTTGTTCGGAATTATTGGGCGTAAAGGGTGCGTAGGCGGT-TTGGTAAGTCTTGTGTGAAATCTTCGGGCTCAACTCGA-AGTCTGCACGAGAAACTGCCGGGCT-TGAGTATGGGAGAGGTGAGTGGAATTTCCGGTGTAGCGGTGAAATGCGTAGATATCGGAAGGAACACCTGTGGCGAAAGCGGCTCACTGGACCATAACTGACGCTGATGCACGAAAGCTAGGGGAGCAAACAGGATTAGATACCCTGGTAGTCCTAGCCCTAAACGATGATCGCTTGGTGTG-ACGGGTACCCAATCCCGCCGTGCCGAAGCTAACGCGTTAAGCGATCCGCCTGGGGAGTACGGTCGCAAGGCTGAAACTCAAAGGAATTGACGGGGGCCCGCACAAGCGGTGGAGCATGTGGTTTAATTCGACGCAACGCGAAGAACCTTA-CCTGGGCTCGAAATGTAGTGGAATCC--G-GTGGAAACATCGGCGCCTAGCAAT----AGGCCGCTATATAGGTGCTGCATGGCTGTCGTCAGCTCGTGTCGTGAGATGTTGGGTTAAGTCCCGCAACGAGCGCAACCCTTATT-ACCAGTTGCTACCA-TTTA-GTTGAGCACTCTGGTGAGACCGCCTCGGATAACGGGGAGGAAGGCGGGGATGACGTCAAGTCCTCATGGCCTTTATGTCCAGGGCTACACACGTGCTACAATGGCCGGTA-CAAACCGTCGCAAACCCGTGAGGGGGAGCTAATCGGAAAAAGCCGGCCTCAGTTCGGATTACAGTCTGCAACTCGACTGTATGAAGCTGGAATCGCTAGTAATCGCGGATCAGA-ACGCCGCGGTGAATACGTTCCCGGGCCTTGTACACACCGCCCGTCACATCACGAAAGTGGGTTGTACTAGAAGCCGGTGAGCCAAC-CGCAAG-GAGGCAGCCGTCCAAGGTGTAATTCATGATTGGGGTGAAGTCGTAACAAGGTAGCC--------------------------------
>Arenimicrobium_luteum_Ac_12_G8_(KM659878)
AGAGTTTGATCCTGGCTCAGAATCAACGCTGGCGGCGTGCCTCAGACATGCAAGTCGAACG-CGAAAGGTTC---CTTCGGGAACCGAGTAGAGTGGCGTCCGGGTGAGTAACACGTAGGTAATCTACCTCTGGGTGGGGAATAACGACCGGAAACGGTCGCTAATACCGCATAATGCAGCGGCACCACATGGTGACAGTTGTTAAAGCGGGGGATCGCA--AGA----CCTCGCGCCTAGAGAGGAGCCTGCGGCGGATTAGCTAGTTGGTAGGGTAATGGCCTACCAAGGCAACGATCCGTAGCCGGCCTGAGAGGGCGGTCGGCCACACTGGCACTGACACACGGGCCAGACTCCTACGGGAGGCAGCAGTCGGGAATTTTGGGCAATGGGCGAAAGCCTGACCCAGCAACGCCGCGTGAAGGATGAAGCTTTTCGGAGTGTAAACTTCATAAGAATGGGACGAATAAAGAGGGGT-TAATACCCCCTCC--TATGACGGTACCATT---TGTAAGCTCCGGCTAACTCCGTGCCAGCAGCC-GCGGTAATACGGGGGGAGCAAGCGTTGTTCGGATTTACTGGGCGTAAAGGGCGCGTAGGCGGC-GCAACAAGTCACTTGTGAAATCTCCGGGCTTAACCCGG-AGCGGCCAAGTGATACTGTCGTGCT-AGAGTGCGGAAGGGGCTACTGGAATTCTCGGTGTAGCGGTGAAATGCGTAGATATCGAGAGGAACACCTGCGGCGAAGGCGGGTAGCTGGGCCGACACTGACGCTGAGGCGCGAAAGCCAGGGGAGCGAACGGGATTAGATACCCCGGTAGTCCTGGCCTTAAACGATGGATGCTTGGTGTCCGAGGTTACATAGTCCTCGGGTGCCGGCGCTAACGCATTAAGCATCCCGCCTGGGGAGTACGGTCGCAAGACTGAAACTCAAAGGAATTGACGGGGACCCGCACAAGCGGTGGAGCATGTGGTTTAATTCGACGCAACGCGAAGAACCTTA-CCTGGGCT-AGAATGCTCCTGACAGC--C-CCAGAGATGGGGTCTCCTGGGTAAAACCAGGCAGGATGCAAGGTGCTGCATGGCTGTCGTCAGCTCGTGTCGTGAGATGTTGGGTTAAGTCCCGCAACGAGCGCAACCCTTGTC-AGTAGTTGCCAGCGGTTAG-GCCGGGCACTCTACTGAGACTGCCGTTGATAAAACGGAGGAAGGTGGGGATGACGTCAAGTCCTCATGGCCTTTATGTCCAGGGCTACACACGTGCTACAATGGCAGGTA-CAAACCGCTGCAAACTCGCAAGAGGGAGCCAATCGGAAAAAGCCTGTCTCAGTTCGGATTGGAGTCTGCAACTCGACTCCATGAAGCTGGAATCGCTAGTAATCGCGGATCAGC-ATGCCGCGGTGAATACGTTCCCGGGTCTTGTACACACCGCCCGTCACATCACGAAAGTGGGTTGTACTAGAAGCGGCAGGGCTAACCCTTCGGGGAGGCATGTCGCGACGGTATGATTCATGATTGGGGTGAAGTCGTAACAAGGTAACC--------------------------------
>Aridibacter_famidurans_strain_A22_HD_4H_(KF245634)
AGAGTTTGATCCTGGCTCAGAATCAACGCTGGCGGCGTGCCTCAGACATGCAAGTCGAACGATTAAAGCTCC---CTTCGGGGAGTGCATAAAGTGGCGCACGGGTGAGTAACACGTAAGTAATCTACCTTCGAGTGGGGAATAACAACCGGAAACGGTTGCTAATACCGCATAATGCAGCGGCATCTAT-GATGACAGTTGTTAAAGATTTA--TCG-----------C-------TTGAAGAGGAGCTTGCGGCAGATTAGCTAGTTGGTAAGGTAACGGCTTACCAAGGCGACGATCTGTATCCGGTCTAAGAGGACGGTCGGACACACTGACACTGAATAACGGGTCAGACTCCTACGGGAGGCAGCAGTCGGGAATTTTGGGCAATGGGCGAAAGCCTGACCCAGCAACGCCGCGTGAAGGATGAAGTTTTTCGGAATGTAAACTTCGTAAGAATAGGAAGAATAA-------------------------ATGACGGTACTATT---TGTAAGGTCCGGCTAACTACGTGCCAGCAGCC-GCGGTAATACGTAGGGACCAAGCGTTGTTCGGATTTACTGGGCGTAAAGGGCGCGTAGGCGGC-AATTCAAGTCAGCTGTGAAATCTCCGGGCTTAACTCGG-AACGGTCAGCTGATACTGCTTTGCT-AGAGTGCAGAAGGGGCAATCGGAATTCTTGGTGTAGCGGTGAAATGCGTAGATATCAAGAGGAACACCTGAGGTGAAGACGGGTTGCTGGGCTGACACTGACGCTGAGGCGCGAAAGCTAGGGTAGCAAACGGGATTAGATACCCCGGTAGTCCTAGCCCTAAACGATGAATACTTGGTGTCTGGAGTTTTTATC-CTCCGGGTGCCGTCGCTAACGTTTTAAGTATTCCGCCTGGGGAGTACGCACGCAAGTGTGAAACTCAAAGGAATTGACGGGGACCCGCACAAGCGGTGGAGCATGTGGTTTAATTCGACGCAACGCGAAGAACCTTA-CCTGGACT-AGAATGTGAGGGAAGGA--C-TTTTAACCGAGTCCGTCCGGGCAA--CCGGACCCAAAACAAGGTGCTGCATGGCTGTCGTCAGCTCGTGTCGTGAGATGTTGGGTTAAGTCCCGCAACGAGCGCAACCCCTATT-GACAGTTGCTAACA-TTAA-GTTGAGAACTCTGTCAAGACTGCTGTTGATAAAACGGAGGAAGGTGGGGATGATGTCAAGTCATCATGGCCTTTATGTTCAGGGCTACACACGTGCTACAATGGTCGGTA-CAAAGTGTCGCAATCTCGTAAGAGTGAGCTAATCAGTTAAAGCCGATCTCAGTTCGGATTGAAGTCTGCAACTCGACTTCATGAAGTTGGAATCGCTAGTAATCGCAGATCAGA-ACGCTGCGGTGAATACGTTCCCGGGTCTTGTACACACCGCCCGTCACATCACGAAAGTAGGTTGTACTAGAAGTAGCTGGGCTAACCCTTCGGGGAGGCAAGTTACCACGGTATGATTTATAATTGGGGTGAAGTCGTAACAAGGTA-----------------------------------
>Blastocatella_fastidiosa_strain_A2-16_(NR_118350)(gb|JQ309130)
--------------------AATCAACGCTGGCGGCGTGCCTCAGACATGCAAGTCGAACGATTAAACTTCT---CTTCGGAGAAGATATAAAGTGGCGCACGGGTGAGTAACACGTAGGTAATCTACCTTTGAGTGGGGAATAACAATCGGAAACGATTGCTAATACCGCATAATGCAGCGGCACCGCAAGGTGACAGTTGTTAAAGGAGCAATCCG-----------C-------TTAAAGAGGAGCCTGCGGCAGATTAGCTAGTTGGTAAGGTAATGGCTTACCAAGGCTACGATCTGTAACCGACCTGAGAGGGTGGTCGGTCACACTGACACTGAATAACGGGTCAGACTCCTACGGGAGGCAGCAGTCGGGAATTTTGGGCAATGGGCGAAAGCCTGACCCAGCAACGCCGCGTGAAGGATGAAGTCTTTCGGGATGTAAACTTCGTAAGAATAGGAAGAATAA-------------------------ATGACGGTACTATT---TGTAAGGTCCGGCTAACTACGTGCCAGCAGCC-GCGGTAATACGTAGGGACCAAGCGTTGTTCGGATTTACTGGGCGTAAAGGGCGCGTAGGCGGC-AATTCAAGTCAGCTGTGAAATCTCCGAGCTTAACTCGG-AACGGTCAGCTGATACTGCTTTGCT-AGAGTACAGAAGGGGCAATCGGAATTCTTGGTGTAGCGGTGAAATGCGTAGATATCAAGAGGAACACCTGAGGTGAAGACGGGTTGCTGGGCTGATACTGACGCTGAGGCGCGAAAGCTAGGGTAGCAAACGGGATTAGATACCCCGGTAGTCCTAGCCCTAAACGATGTATGTTTGGTGTCTGGAGTTTTTATT-CTCCGGGTGCCGTCGCTAACGTTTTTAACATACCGCCTGGGGAGTACGCACGCAAGTGTGAAACTCAAAGGAATTGACGGGGACCCGCACAAGCGGTGGAGCATGTGGTTTAATTCGACGCAACGCGAAGAACCTTA-CCTGGACT-AGAATGCGAGGGAATGC--T-GGTTAATGCCAGCAGTCGGAGCAA--TCCGACCCGAAGCAAGGTGCTGCATGGCTGTCGTCAGCTCGTGTCGTGAGATGTTGGGTTAAGTCCCGCAACGAGCGCAACCCCTATC-AACAGTTGCCATCA-TTAA-GTTGGGAACTCTGTTGAGACTGCCGTTGATAAAACGGAGGAAGGTGGGGATGATGTCAAGTCATCATGGCCTTTATGTTCAGGGCTACACACGTGCTACAATGGACGGTA-CAAAGCGTCGCAAACTCGTAAGAGGGAGCCAATCGCAAAAAGCCGTTCTCAGTTCGGATTGAAGTCTGCAACTCGACTTCATGAAGCTGGAATCGCTAGTAATCGCAGATCAGA-ATGCTGCGGTGAATACGTTCCCGGGTCTTGTACACACCGCCCGTCACATCACGAAAGTGGATTGTACTAGAAGTAGCTGGGCCAACTCGCAAGAGGGGCAGGTTACCACGGTATGATTCATGATTGGGGTG---------------------------------------------------
>Brevitalea_aridisoil_Ac_11_E3_(KF840370)
AGAGTTTGATCCTGGCTCAGAATCAACGCTGGCGGCGTGCCTCAGACATGCAAGTCGAACG-CGAAAACTTC---CTTCGGGAGGTGAGTAGAGTGGCGCACGGGTGAGTAACACGTAGGTAATCTGCCTTTGGGTGGGGAATAACAGCCGGAAACGGCTGCTAATACCGCATAACGCAGCGGCATCACATGATGACAGTTGTTAAAGCGGGGGATTCCG--AAAGGAACCTCGCGCCTGAAGAGGAGCCTGCGGCAGATTAGCTAGTTGGTGGGGTAATGGCCCACCAAGGCTTCGATCTGTAGCCGGCCTGAGAGGGCGGTCGGCCACACTGACACTGACATACGGGTCAGACTCCTACGGGAGGCAGCAGTCGGGAATTTTGGGCAATGGGCGAAAGCCTGACCCAGCAACGCCGCGTGAAGGATGAAATCCCTCGGGATGTAAACTTCGCAAGAATAGGAAGAATAAGAGGAGGT-TAATACCCTCTTT--GATGACGGTACTATT---TGTAAGCTCCGGCTAACTCCGTGCCAGCAGCC-GCGGTAATACGGGGGGAGCAAGCGTTGTTCGGATTTACTGGGCGTAAAGGGCGCGTAGGCGGCCACAACAAGTCACTTGTGAAATCTCCGGGCTTAACCCGGTAGCGGCCAAGTGATACTGTTGGGCT-AGAGTGCGGAAGGGGCAACTGGAATTCTCGGTGTAGCGGTGAAATGCGTAGATATCGAGAGGAACACCTGCGGCGAAGGCGGGTTGCTGGGCCGACACTGACGCTGAGGCGCGAAAGCTAGGGGAGCGAACGGGATTAGATACCCCGGTAGTCCTAGCCTTAAACGATGGATGCTTGGTGTCTGGGGTGATAAAGTCCCCGGGTGCCGTCGCTAACGCTTTTAGCATCCCGCCTGGGGAGTACGGTCGCAAGACTGAAACTCAAAGGAATTGACGGGGACCCGCACAAGCGGTGGAGCATGTGGTTTAATTCGACGCAACGCGAAGAACCTTA-CCTGGGCT-AGAATGCCCCTGACAGC--C-TCGGAGACGAGGTCTCCCATGGAAACATGGGCAGGGAGCAAGGTGCTGCATGGCTGTCGTCAGCTCGTGTCGTGAGATGTTGGGTTAAGTCCCGCAACGAGCGCAACCCTTATC-AACAGTTGCCAGCGGATAATGCCGGGAACTCTGTTGAGACTGCCGTTGACAAAACGGAGGAAGGTGGGGATGACGTCAAGTCCTCATGGCCTTTATGTCCAGGGCTACACACGTGCTACAATGGCAGGTA-CAAAGCGCAGCAAACCCGCGAGGGGGAGCCAATCGCAAAAAGCCTGTCTCAGTTCGGATTGCAGTCTGCAACTCGACTGCATGAAGCTGGAATCGCTAGTAATCGCAGATCAGC-ATGCTGCGGTGAATACGTTCCCGGGTCTTGTACACACCGCCCGTCACATCACGAAAGTGGGTTGTACTAGAAGCGGCAGGGCTAACTCTTCGGAGAGGCATGTCGTAACGGTATGATTCATGATTGGGGTGAAGTCGTAACAAGGTAACC--------------------------------
>Bryocella elongata type strain SN10T (FR666706)
-GAGTTTGATCCTGGCTCAGAATCAACGCTGGCGGCGTGCCTAACACATGCAAGTCGAACGA-GAAAGTGGA---GCAA--TCCATGAGTAAAGTGGCGCACGGGTGAGTAACACGTGACTAACCTACCCTTGAGTGCGGAATAACTTCGGGAAACCGAGGCTAATACCGCATAACACCTACGG-----------------GTCAAAGGAGCAATTCG------------------CTTAAGGAGGGGGTCGCGGCAGATTAGTTAGTTGGCGGGGTAACGGCCCACCAAGACGATGATCTGTATCCGGCCTGAGAGGGCGCACGGACACACTGGAACTGAAACACGGTCCAGACTCCTACGGGAGGCAGCAGTGGGGAATTTTGCGCAATGGGGGAAACCCTGACGCAGCAACGCCGCGTGGAGGATGAAATCCCTTGGGATGTAAACTCCTTTCGATAGGGACGA-TAA--------------------------TGACGGTACCTAT-AGAAGAAGCCCCGGCTAACTTCGTGCCAGCAGCC-GCGGTAATACGAGGGGGGCAAGCGTTGTTCGGAATTATTGGGCGTAAAGGGTGCGTAGGCGGT-CTGATAAGTCTGATGTGAAATCGATGGGCTCAACCCAT-CGTCTGCATTAGAAACTGTCGGGCT-TGAGTATGGGAGAGGTGAGTGGAATTTCCGGTGTAGCGGTGAAATGCGTAGATATCGGAAGGAACACCTGTGGCGAAAGCGGCTCACTGGACCATTACTGACGCTGATGCACGAAAGCTAGGGGAGCAAACAGGATTAGATACCCTGGTAGTCCTAGCCCTAAACGATGATTGCTTGATGTG-GGGGGTACCCAATCCTCCCGTGTCGAAGCTAACGCGATAAGCAATCCGCCTGGGGAGTACGGTCGCAAGGCTGAAACTCAAAGGAATTGACGGGGGCCCGCACAAGCGGTGGAGCATGTGGTTTAATTCGACGCAACGCGAAGAACCTTA-CCTGGGCTCGAAATGTACAGGAATCC--G-GTAGAAATATCGGCGTCCCGCAAG----GGACCTGTATATAGGTGCTGCATGGCTGTCGTCAGCTCGTGTCGTGAGATGTTGGGTTAAGTCCCGCAACGAGCGCAACCCTTACC-TCTAGTTGCTACCA-TTTA-GTTGAGCACTCTAGCGGAACCGCCTCGGATAACGGGGAGGAAGGCGGGGATGACGTCAAGTCCTCATGGCCTTTATGTCCAGGGCTACACACGTGCTACAATGGCCGGTA-CAAACCGCTGCAAACCCGTGAGGGGGAGCTAATCGGAAAAAGCCGGCCTCAGTTCGGATTGGAGTCTGCAACTCGACTCCATGAAGCTGGAATCGCTAGTAATCGTGGATCAGC-ATGCCACGGTGAATACGTTCCCGGGCCTTGTACACACCGCCCGTCACATCACGAAAGTGGGTTGCACTAGAAGTCGGTGCGCTAAC-CGCAAG-GGAGCAGCCGCC----------------------------------------------------------------------------
>Bryobacter_aggregatus_strain_MPL3(T)_(NR_114981)|emb|AM162405.1|
-----------------------CAACGCTGGCGGCGCGCCTAACACATGCAAGTCGAGCGA-GAAAGGGTA---GCAA--TACCTGAGTAAAGCGGCGTACGGGTGAGTAACACGTGGGT-ATCCACCTCTTAGTGGGGAATAACTCGGGGAAACCTGAGCTAATACCGCATAAGTCCGAGAG-----------------GAGAAAGCAGCAATGCG------------------CTGAGAGAGGAGCCCGCGGCCGATTAGCTAGATGGCGGGGTAAAGGCCCACCATGGCGACGATCGGTAGCCGGCCTGAGAGGGCACACGGCCACACTGGCACTGAAACACGGGCCAGACTCCTACGGGAGGCAGCAGTGGGGAATCTTGCACAATGGAGGAAACTCTGATGCAGCGACGCCGCGTGGACGACGAAGCACTTCGGTGTGTAAAGTCCTTTCGACCGGAACGA-TAA--------------------------TGACGGTACCCGGTGGAAGAAGCTGCGGCTAACTACGTGCCAGCAGCC-GCGGTAATACGTAGGCAGCAAGCGTTGTTCGGAATTATTGGGCGTAAAGAGTTCGTAGGCGGT-GTGCCAAGTTTGGTGTGAAATCTCCCGGCTCAACTGGG-AGGCTGCATTGAATACTGGCATGCT-CGAGTATAGGAGAGGTAAGCGGAATTCCTGGTGTAGCGGTGAAATGCGTAGATATCAGGAGGAACACCTGTGGTGTAGACGGCTTACTGGACTATAACTGACGCTGAGGAACGAAAGCGTGGGTAGCAAACAGGATTAGATACCCTGGTAGTCCACGCCCTAAACGATGCATACTTGGTGTG-A--GCCATTCACTTGGTTCGTGCCGTAGCTAACGCGTTAAGTATGCCGCCTGGGGAGTACGGTCGCAAGGCTGAAACTCAAAGGAATTGACGGGGGCCCGCACAAGCGGTGGAGCATGTGGTTTAATTCGACGCAACGCGAAGAACCTTA-CCTGGGCTCGAACGGCTTTCCAACGATCT-ATGAAAGTA-GATTATCCCGCAAG----GGAGTAGAGTCGAGGTGCTGCATGGCTGTCGTCAGCTCGTGTCGTGAGATGTTGGGTTAAGTCCCGCAACGAGCGCAACCCTTGTC-CCGTGTTGCTAATC-CGTA-AGGATGCACTCTCGGGAGACCGCCAGCGATAAGTTGGAGGAAGGTGGGGATGACGTCAAGTCATCATGGCCTTTATGTCCAGGGCTACACACGTGCTACAATGGACGGTA-CAAAGCGCTGCGAAGCCGCGAGGTGGAGCTAATCGCATAAAACCGTTCTCAGTTCGGATTGCAGGCTGCAACTCGCCTGCATGAAGCTGGAATCGCTAGTAATGGTAGATCAGC-ATGCTACCGTGAATACGTTCCCGGGCCTTGTACACACCGCCCGTCACATCACGAAAGTGGATTGTACTAGAAGTCTGTA---TAACC---------------AGCCCAAGGTATGATTCA--------------------------------------------------------------
>Chloracidobacterium_thermophilum_strain_B_(NR_074296)
AGAGTTTGATCCTGGCTCAGAATCAACGCTGGCGGCATGCCTAACACATGCAAGTCGAACG---AGAAAGTC---CTTCGGGA--TGAGTACAGTGGCGCACGGGTGAGTAACGCGTGGGTTATCTACCTCTGGGTGGGGAATAACTCGGGGAAACTCGGGCTAATACCGCATAATACGTTTAC-----------------GTTAAAGCAGCAATGCG------------------CCTGGAGATGAGCCTGCGTCCGATTAGCTAGTTGGCGGGGTAATGGCCCACCAAGGCGACGATCGGTAGCCGGCCTGAGAGGGCGGTCGGCCACACTGGCACTGAAACACGGGCCAGACTCCTACGGGAGGCAGCAGTGAGGAATTTTGGGCAATGGGCGCAAGCCTGACCCAGCAATGCCGCGTGAACGATGAAGTCCTTCGGGATGTAAAGTTCGTAAGCAGGAGAAGAATAC--------------------------TGACGGTATCCTG---TGTAAGCCCCGGCTAACTACGTGCCAGCAGCC-GCGGTAATACGTAGGGGGCAAGCGTTGTTCGGATTTACTGGGCGTAAAGGGCGCGTAGGCGGC-GCGTAAAGTCGGACATGAAATCATTGGGCTTAACCTGATGGCTGT-GCCCGATACTTACGTGCTTGGAGTGCGGGAGAGGCAATCGGAATTCTCGGTGTAGCGGTGAAATGCGTAGATATCGAGAGGAACTCCGGTGACGAAGGTGGGTTGCTGGACCGACACTGACGCTGAGGCGCGAAAGCTAGGGGAGCAAACGGGATTAGATACCCCGGTAGTCCTAGCCCTAAACGATGAATACTTGGTGTGCG-AGTTGTTTAGTACTCGCGTGCCGTAGCTAACGCGATAAGTATTCCGCCTGGGGAGTATGATCGCAAGATTGAAACTCAAAGGAATTGACGGGGACCCGCACAAGCGGTGGAGCATGTGGTTTAATTCGACGCAACGCGAAGAACCTTA-CCTGAGTTCAAGATACGATGAAGCGC--C----GGAATCGGCGTGGCCGGGCAA--CCGGAGTCGTATCA-GGTGCTGCATGGCTGTCGTCAGCTCGTGTCGTGAGATGTTGGGTTAAGTCCCGCAACGAGCGCAACCCCTGTC-ACCAGTTGCTAGCAGTTCG-GCTGAGTACTTTGGTGAGACCGCTGATGATGAATCAGAGGAAGGTGGGGATGACGTCAAGTCCTCATGGCCCTTATGCTCAGGGCTACACACGTGCTACAATGGTGAATAACAAAGAGATGCAAACCCGCGAGGGGGAGCGAATCTCACAAATTTCACCTCAGTTCGGATTGCAGTCTGCAACTCGACTGCATGAAGCTGGAATCGCTAGTAATCGCAGATCAGC-ACGCTGCGGTGAATACGTTCCCGGGTCTTGTACACACCGCCCGTCACATCACGAAAGTAGGCTGCACTAGAAGTGGCTGAGCTAACCCGCGAGGGAGGCAGGTTACAACGGTGTGGTCTATGATTGGGGTGAAGTCGTAACAAGGTAGCTGTAGGAGAACCTGTGGCTGGATCACCT-----
>Edaphobacter modestus strain Jbg-1 (DQ528760)
------------TGGCTCAGAATCAACGCTGGCGGCGTGCCTAACACATGCAAGTCGCACGA-GAAAGTGGA---GCAA--TCCATGAGTACAGTGGCGCACGGGTGAGTAACACGTGACTTATCTACCTCCGAGTGGGGAATAACCTAGAGAAATCTGGGCTAATACCGCATAACACTTACGA-----------------GTCAAAGCAGCAATGCG------------------CTTGGAGAGGAGGTCGCGGCAGATTAGTTAGTTGGCGGGGTAATGGCCCACCAAGACGATGATCTGTATCCGGCCTGAGAGGGCGCACGGACACACTGGAACTGAAACACGGTCCAGACTCCTACGGGAGGCAGCAGTGGGGAATTTTGCGCAATGGGGGAAACCCTGACGCAGCAACGCCGCGTGGAGGATGAAATCCCTTGGGATGTAAACTCCTTTCGATCGGGACGA-TTA--------------------------TGACGGTACCGGA-AGAAGAAGCCCCGGCTAACTTCGTGCCAGCAGCC-GCGGTAATACGAGGGGGGCAAGCGTTGTTCGGAATTATTGGGCGTAAAGGGCGCGTAGGCGGT-TTGACAAGTCTGATGTGAAATCTCTGGGCTCAACCCAG-AGTCTGCATTAGAAACTGTCGGGCT-TGAGTATGGGAGAGGTGAGTGGAATTTCCGGTGTAGCGGTGAAATGCGTAGATATCGGAAGGAACACCTGTGGCGAAAGCGGCTCACTGGACCATAACTGACGCTGAGGCGCGAAAGCTAGGGGAGCAAACAGGATTAGATACCCTGGTAGTCCTAGCCCTAAACGATGATTGCTTGATGTG-ACAGGTACCCAATCCTGTCGTGTCGAAGCTAACGCGATAAGCAATCCGCCTGGGGAGTACGGTCGCAAGGCTGAAACTCAAAGGAATTGACGGGGGCCCGCACAAGCGGTGGAGCATGTGGTTTAATTCGACGCAACGCGAAGAACCTTA-CCTGGGCTCGAAATGTAGTGGAATCC--G-GTGGAAACATCGGCGTCTAGCAAT----AGACCGCTATATAGGTGCTGCATGGCTGTCGTCAGCTCGTGTCGTGAGATGTTGGGTTAAGTCCCGCAACGAGCGCAACCCTTATC-TTCAGTTGCTACCA-TTTA-GTTGAGCACTCTGACGAAACCGCCTCGGATAACGGGGAGGAAGGTGGGGATGACGTCAAGTCCTCATGGCCTTTATGTCCAGGGCTACACACGTGCTACAATGGCCGGTA-CAAACCGCTGCAAACCCGCGAGGGGGAGCTAATCGGAAAAAGCCGGCCTCAGTTCGGATTGGAGTCTGCAACTCGACTCCATGAAGCTGGAATCGCTAGTAATCGCAGATCAGC-ATGCTGCGGTGAATACGTTCCCGGGCCTTGTACACACCGCCCGTCACATCACGAAAGTGGGTTGCACTAGAAGTCGGTGAGCTAAC-CGCAAG-GGAGCAGCCGCCCAAGGTGTAATTCATGATTGGGGTGAAGTCGTA-------------------------------------------
>F183
--------------------AATCAACGCTGGCGGCGCGCTTAACACATGCAAGTCGAACGA-GAAAGGGTA---GCAA--TACCTGAGTAAAGTGGCGTACGGGTGAGTAACACGTGGGTCATATACCTTTTAGTGGGGAATACCTCTGGGAAACTAGAGACAATACCGCATAATCCCGAGAG-----------------GGGAAAGCAGCAATGCG------------------CTGAAAGAGTAGCCCGCGGCTGATTAGCTAGTTGGTGAGGTAATGGCTCACCAAGGCTGTGATCGGTAGCCGGCCTGAGAGGGCACACGGCCACACTGGCACTGAAACACGGGCCAGACTCCTACGGGAGGCAGCAGTGGGGAATCTTGCACAATGGACGAAAGTCTGATGCAGCGACGCCGCGTGAGCGATGAAGCCCTTCGGGGTGTAAAGCTCTTTCGACAGGAACGA-TAA--------------------------TGACGGTACCTGG-AGAAGAAGCTGCGGCTAACTACGTGCCAGCAGCC-GCGGTAATACGTAGGCAGCAAGCGTTGTTCGGAATTACTGGGCGTAAAGCGTGCGTAGGCGGT-GCTTCAAGTTTGGTGTGAAATCTCCCGGCTCAACTGGG-AGGGTGCGCCGAAAACTGAGGCGCT-CGAGTGTGGGAGAGGTAGGCGGAATTCCTGGTGTAGCGGTGAAATGCGTAGATATCAGGAGGAACACCGGCGGTGTAGACGGCTTACTGGACCATTACTGACGCTGAGGCACGAAAGTGTGGGGAGCAAACAGGATTAGATACCCTGGTAGTCCACACCCTAAACGATGCATACTTGGTGTG-A--GCCATTCATTTGGTTCGTGCCGGAGCTAACGCGTTAAGTATGCCGCCTGGGGAGTACGGTCGCAAGGCTGAAACTCAAAGGAATTGACGGGGGCCCGCACAAGCGGTGGAGCATGTGGTTTAATTCGACGCAACGCGAAGAACCTTA-CCTGGGCTCGAACGGCTTAGGAACGA-CT-GTGGAAACACGGTTTTCCCGCAAG----GGACTTGAGTCGAGGTGCTGCATGGCTGTCGTCAGCTCGTGTCGTGAGATGTTGGGTTAAGTCCCGCAACGAGCGCAACCCTTGCC-CTGTTTTGCCATCA-TTAA-GTTGGGAACTATCAGGGGACCGCCAGCGATAAGTTGGAGGAAGGTGGGGATGACGTCAAGTCATCATGGCCTTTATGTCCAGGGCTACACACGTGCTACAATGGACGGTA-CAAAGCGCTGCCAACCCGCGAGGGGGAGCAAATCGCAAAAAACCGTTCTCAGTTCGGATTGCAGGCTGCAACTCGCCTGCATGAAGCTGGAATCGCTAGTAATGGCATATCAGA-ATGATGCCGTGAATACGTTCCCGGGCCTTGTACACACCGCCCGTCACATCACGAAAGTGGATTGTACTAGAAGTCTGCAGGCTAACCCGCAAGGGAGGCAGCGGCCCAAGGTATGATTCATGATTGGGGTG---------------------------------------------------
>Geothrix_fermentans_H5_(U41563)
-----------------------------------TGAACGCTGGCGGCGTGCCTAACACAT-GCAAGTCGG---ATGTGCC-G-CAAGGTGCATGGCAGACGGGTGAGTAACGCGTGGGGAATCTACCTCTTTGTGGGGAATAACGCTCCGAAAGGAGTGGTAATACCGCATGAGACCTTCGG---CTGGGATGCTGGAGGTGAAACCTGGGGACC------GCAAGGCCTGGGGCAAGGAGAGGATCCTGCGTCTGATTAGCTAGTTGGCGGGGTAATGGCCCACCAAGGCGACGATCAGTAGCCGGCCTGAGAGGGTGATCGGCCACACTGGAACTGAGACACGGTCCAGACTCCTACGGGAGGCAGCAGTGGGGAATTTTGCGCAATGGACGAGAGTCTGACGCAGCAACSCCGCGTGGGTGATGAAGGTCTTCGGACTGTAAAACCCTGTCGTCAGGGACGAAGGTGGCACGAC-TAATAAT-CGTGTTACTTGACGGTACCTGG-AGAGGAAGCCCCGGCTAACTCTGTGCCAGCAGCC-GCGGTAATACAGAGGGGGCAAGCGTTATTCGGAATTATTGGGCGTAAAGGGCGCGTAGGCGGT-TTTTTAAGTCAGATGTGTAATCCCCGAGCTCAACTTGG-GAACTGCATCTGAGACTGGAAGGCT-AGAGTACTGGAGAGGGTGGTGGAATTCCTCGTGTAGCGGTGAAATGCGTAGAGATGAGGAGGAACACCAGTGGCGAAGGCGGCCACCTGGACAGTAACTGACGCTGAGGCGCGAAAGTGTGGGTAGCAAACAGGATTAGATACCCTGGTAGTCCACGCTGTAAACGATGAACACTTGGTGTG-GAGGGAGTTGACCCCTTCCGTGCCGGAGCTAACGCGTTAAGTGTTCCGCCTGGGGAGTACGGTCGCAAGGCTGAAACTCAAAGGAATTGACGGGGGCCCGCACAAGCGGTGGAGCATGTGGTTTAATTCGACGCAACGCGAAGAACCTTA-CCTGGGCTTGAACTGCAGTGGACCGGTGC---AGAGATG-TGCCTTTTCG-CAA----GAACTGCTGCAGAGGTGCTGCATGGCTGTCGTCAGCTCGTGTCGTGAGATGTTGGGTTAAGTCCCGCAACGAGCGCAACCCTTACC-CGTAGTTGCCAGCGCGTCATGGCGGGAACTCTACGGGGACTGCCCGGGTTAACCGGGAGGAAGGTGGGGATGATGTCAAGTCCTCATGGCCCTTATGTCCAGGGCTACACACGTGCTACAATGGGCGATA-CAAACCGTTGCAAAGTCGCGAGATGGAGCTAATCGGAGAAAGTCGTCCTCAGTTCGGATTGTAGTCTGCAACCCGACTACATGAAGGTGGAATCGCTAGTAATCGTGTATCAGA-ATGATACGGTGAATACGTTCCCGGGCCTTGTACACACCGCCCGTCACATCACGAAAGCCGGGAGCACTTGAAGAGGCTGTGGTAACCCGCAAGGGGGCTAGGTCTCAATGGTGAACTTG---------------------------------------------------------------
>Granulicella paludicola type strain OB1010T (AM887758)
--------ATCATGGCTCAGAATCAACGCTGGCGGCGTGCCTAACACATGCAAGTCGCACGA-GAAAGGGAC---TTCG--GTCCTGAGTACAGTGGCGCACGGGTGAGTAACACGTGAATCATCTACCTTCGAGTGGGGAATAACTGAGAGAAATCTTAGCTAATACCGCATAATACCTACGG-----------------GTCAAAGCAGCAATGCG------------------CTTGAAGAGGAGTTCGCGGCAGATTAGTTAGTTGGCGGGGTAATGGCCCACCAAGACGATGATCTGTATCCGGCCTGAGAGGGCGCACGGACACACTGGAACTGAAACACGGTCCAGACTCCTACGGGAGGCAGCAGTGGGGAATTTTGCGCAATGGGGGAAACCCTGACGCAGCAACGCCGCGTGGAGGATGAAATATCTTGGTATGTAAACTCCTTTCGATGGGGAAGA-TAA--------------------------TGACGGTACCCAT-AGAAGAAGCCCCGGCTAACTTCGTGCCAGCAGCCCGCGGTAATACGAGGGGGGCAAGCGTTGTTCGGAATTATTGGGCGTAAAGGGTGCGTAGCCGGT-TTGATAAGTTTGGTGTGAAATCTCTGGGCTCAACCCAG-AGTCTGCATCGAAAACTGTCGGGCT-TGAGTATGGGAGAGGTGAGTGGAATTTCCGGTGTAGCGGTGAAATGCGTAGATATCGGAAGGAACACCTGTGGCGAAAGCGGCTCACTGGACCATTACTGACGCTGATGCACGAAAGCTAGGGGAGCAAACAGGATTAGATACCCTGGTAGTCCTAGCCCTAAACGATGATTGTTTGATGTG-GGGGGTACCCAATCCTCCCGTGTCGAAGCTAACGCGATAAACAATCCGCCTGGGGAGTACSGTCGCAAGGCTGAAACTCAAAGGAATTGACGGGGGCCCGCACAAGCGGTGGAGCATGTGGTTTAATTCGACGCAACGCGAAGAACCTTA-CCTGGGCTCGAAATGTACAGGACACG--C-GTAGAAATTACGTTCTCCAGCAAT----GGGTCTGTATATAGGTGCTGCATGGCTGTCGTCAGCTCGTGTCGTGAGATGTTGGGTTAAGTCCCGCAACGAGCGCAACCCTTACCCTCTAGTTGCTACCA-TTTA-GTTGAGCACTCTAGCGGAACCGCCTCGGATAACGGGGAGGAAGGCGGGGATGACGTCAAGTCCTCATGGCCTTTATGTCCAGGGCTACACACGTGCTACAATGGCCGGTA-CAAACCGCTGCAACCCCGCGAGGGTGAGCTAATCGGAAAAAGCCGGCCTCAGTTCGGATTGGAGTCTGCAACTCGACTCCATGAAGCTGGAATCGCTAGTAATCGTGGATCAGC-ATGCCACGGTGAATACGTTCCCGGGCCTTGTACACACCGCCCGTCACATCACGAAAGTGGGTTGCACTAGAAGTCGGTGCGCTAAC-CGCAAG-GGAGCAGCCGCCCAAGGTGT--------------------------------------------------------------------
>Holophaga_foetida_strain_TMBS4-T_(DSM_6591-T)_(X77215)
--------------GAGTTTGATCCTGGCTCAGAATGAAC?CTGGCGGCGTGCCTAACACAT-GCAAGTCGG---ATGTGCCCG-CAAGGTGCATGGCAGACGGGTGAGTAACGCGTAGGAGACCTACCTTTTTGTGGGGAATAACGTTCCGAAAGGGACGATAATACCGCATGAGACCACAGG---ATTGGATGCCTGTGGTGAAAGCCGGGGACC------GTAAGGCCTGGCGCAAGAAGAGGGTCCTGCGTCTGATTAGCTAGTTGGCGGGGTAACGGCCCACCAAGGCGACGATCAGTAGCCGGCCTGAGAGGGTGATCGGCCACACTGGAACTGAGACACGGTCCAGACTCCTACGGGAGGCAGCAGTGGGGAATTTTGCGCAATGGGCGAAAGCCTGACGCAGCAACGCCGCGTGGGTGATGAAGGTCTTCGGATTGTAAAACCCTGTCGTCAGGGACGAAGGCATGGGATT-GAATATT-TCCTATGCTTGACGGTACCTGG-AGAGGAAGCCCCGGCTAACTCTGTGCCAGCAGCC-GCGGTAATACAGAGGGGGCAAGCGTTATTCGGAATTATTGGGCGTAAAGGGCGCGTAGGCGGT-TCTTTAAGTGAGATGTGCAATCCCCGGGCTCAACCTGG-GAACTGCATCTCATACTGGAGAGCT-AGAGTGCTGGAGAGGGTGGTAGAATTCCACGTGTAGCGGTGAAATGCGTAGAGATGTGGAGGAATACCAGTGGCGAAGGCGGCCACCTGGACAGTAACTGACGCTGAGGCGCGAAAGTGTGGGTAGCAAACAGGATTAGATACCCTGGTAGTCCACGCTGTAAACGATGAACACTTGGTGTG-GTGGGAGTTGACCCCTGCCGTGCCGGAGCTAACGCGTTAAGTGTTCCGCCTGGGGAGTACGGTCGCAAGGCTGAAACTCAAAGGAATTGACGGGGGCCCGCACAAGCGGTGGAGCATGTGGTTTAATTCGACGCAACGCGAAGAACCTTA-CCTGGGCTTGAACTGTAATGGACCGGTGC---AGAGATG-TGCCTTTTCG-CAA----GAACTGTTACAGAGGTGCTGCATGGCTGTCGTCAGCTCGTGTCGTGAGATGTTGGGTTAAGTCCCGCAACGAGCGCAACCCTTACC-CTTAGTTGCCAGCGCGTAAAGGCGGGAACTCTAAGGGGACTGCC-GGGTTAACCGGGAGGAAGGTGGGGATGATGTCAAGTCCTCATGGCCCTTATGTCCAGGGCTACACACGTGCTACAATGGGCGATA-CAAACCGTGCCGAGGCCGCGAGGTGGAGCTAATCGGAGAAAGTCGCCCTCAGTTCGGATTGTAGTCTGCAACTCGACTACATGAAGGTGGAATCGCTAGTAATCGTGTATCAGA-ATGATACGGTGAATACGTTCCCGGGCCTTGTACACACCGCCCGTCACATCACGAAAGCCGGGAGCACTTGAAGAGGCTGTGGTAACCCGCAAGGGGGCTAGGTTTCAATGGTGAACTTGGTGATTGGGGTGAAGTCGTAACAAGGTATCCG-------------------------------
>Occallatibacter riparius strain 277 (HQ995659)
AGAGTTTGATCCTGGCTCAGAATCAACGCTGGCGGCGTGCCTAACACATGCAAGTCGAACGA-GAAAGTGGA---GCAA--TCCATGAGTAAAGTGGCGCACGGGTGAGTAACACGTGACTAACCTACCCAGGAGTGGGGAATAACTGAGGGAAACCTTAGCTAATACCGCATAACACCTACGG-----------------GTCAAAGGAGCAATTCG------------------CTTCTGGAGGGGGTCGCGGCCGATTAGTTAGTTGGCGGGGTAATGGCCCACCAAGACGATGATCGGTATCCGGCCTGAGAGGGCGCACGGACACACTGGAACTGAAACACGGTCCAGACTCCTACGGGAGGCAGCAGTGGGGAATTTTGCGCAATGGGGGAAACCCTGACGCAGCAACGCCGCGTGGAGGATGAAGTCCTTCGGGACGTAAACTCCTTTCGATCGGGACGA-TAA--------------------------TGACGGTACCGAG-AGAAGAAGCCCCGGCTAACTTCGTGCCAGCAGCC-GCGGTAATACGAGGGGGGCGAGCGTTGTTCGGAATTATTGGGCGTAAAGGGTGCGTAGGCGGT-TTGGTAAGTCTGATGTGAAATCTATGGGCTCAACTCAT-AGTCTGCATCGGAAACTGCCGGGCT-TGAGTATGGGAGAGGTGAGTGGAATTCCTGGTGTAGCGGTGAAATGCGTAGATATCAGGAGGAACACCTGTGGCGAAAGCGGCTCACTGGACCATAACTGACGCTGATGCACGAAAGCTAGGGGAGCAAACAGGATTAGATACCCTGGTAGTCCTAGCCCTAAACGATGACTGCTTGGTGTG-ACGGGTACCCAATCCCGCCGTGCCGTAGCTAACGCGTTAAGCAGTCCGCCTGGGGAGTACGGTCGCAAGGCTGAAACTCAAAGGAATTGACGGGGGCCCGCACAAGCGGTGGAGCATGTGGTTTAATTCGACGCAACGCGAAGAACCTTA-CCTGGGCTCGAAATGTACAGGAATCC--G-GTGGAAACATCGGCGTCCCGCAAG----GGACCTGTATATAGGTGCTGCATGGCTGTCGTCAGCTCGTGTCGTGAGATGTTGGGTTAAGTCCCGCAACGAGCGCAACCCTTACT-TCCAGTTGCCATCA-TTTA-GTTGGGCACTCTGGCAGAACCGCCTCGGATAACGGGGAGGAAGGTGGGGATGACGTCAAGTCCTCATGGCCTTTATGTCCAGGGCTACACACGTGCTACAATGGTCGGTA-CAAACCGTCGCAAACCCGCGAGGGGGAGCTAATCGGAAAAAGCCGACCTCAGTTCGGATTGGAGTCTGCAACTCGACTCCATGAAGCTGGAATCGCTAGTAATCGCGGATCAGA-ACGCCGCGGTGAATACGTTCCCGGGCCTTGTACACACCGCCCGTCACATCACGAAAGTGGGTTGCACTAGAAGCCGGTGAGCTAACTCGCAAGAGAAGCAGCCGTCCAAGGTGTAATTCATGATTGGGGTGAAGTCGTAACAAGGTAACC--------------------------------
>Paludibaculum_fermentans_P105_(KJ461654)
-GAGTTTGATCATGGCTCAGAATCAACGCTGGCGGCGCGCTTAACACATGCAAGTCGAACGA-GAAAG-GGA---GCAA--TCC-TGAGTAAAGTGGCGCACTGGTGAGTAACACGTGGGTAATTTACCTTCTTGTGGGGAATAACCCTGGGAAACTAGGGCTAATACCGCATACGTCCGAGAG-----------------GAGAAAGCCGTAAGGCG------------------CAGGAAGAGAAGCCCGCGGCCGATTAGCTAGTTGGTGAGGTAATGGCTCACCAAGGCGACGATCGGTAGCCGGCCTGAGAGGGCACACGGCCACACTGGCACTGAAACACGGGCCAGACTCCTACGGGAGGCAGCAGTGGGGAATCTTGCACAATGGGGGAAACCCTGATGCAGCGACGCCGCGTGAACGATGAAGCCCTTCGGGGTGTAAAGTTCTTTCGACGGGGACGA-TAA--------------------------TGACGGTACCCGG-AGAAGAAGCTGCGGCTAACTACGTGCCAGCAGCC-GCGGTAATACGTAGGCAGCAAGCGTTGTTCGGAATTACTGGGCGTAAAGAGTGCGTAGGTGGT-TGGCTAAGTTTGGTGTGAAATCTCCCGGCTTAACTGGG-AGGGTGCGCCGAAAACTGGTCGACT-AGAGTGTGGGAGAGGGACGTGGAATTCCTGGTGTAGCGGTGAAATGCGTAGATATCAGGAGGAACACCTGCGGTGTAGACGGCGTCCTGGACCATGACTGACACTGAGGCACGAAAGCGTGGGGAGCAAACAGGATTAGATACCCTGGTAGTCCACGCCCTAAACGATGCAAACTTGGTGTG-C--GCCCTTCATTGGGTGCGTGCCGAAGCTAACGCGTTAAGTTTGCCGCCTGGGGAGTACGGTCGCAAGGCTGAAACTCAAAGGAATTGACGGGGGCCCGCACAAGCGGTGGAGCATGTGGTTTAATTCGACGCAACGCGAAGAACCTTA-CCTGGGCTCGAACGGCTGATCAACGA-CT-GTGGAAACATGGTTACTCCGCAAG----GGGGTTCAGTCGAGGTGCTGCATGGCTGTCGTCAGCTCGTGTCGTGAGATGTTGGGTTAAGTCCCGCAACGAGCGCAACCCTTGCC-CTGTTTTGCCATCA-TTAA-GTTGGGAACTATCAGGGGACCGCCAGCGATAAGTTGGAGGAAGGTGGGGATGACGTCAAGTCAGCATGGCCTTTATGTCCAGGGCTACACACGTGCTACAATGGCCGGTA-CAATACGACGCTAACCCGCGAGGGGGAGCAAATCGGAAAAAACCGGTCTCAGTTCGGATCGCAGGCTGCAACTCGCCTGCGTGAAGCTGGAATCGCTAGTAATGCCGGATCAGC-ATGCCGGCGTGAATACGTTCCCGGGCCTTGTACACACCGCCCGTCACATCACGAAAGTGGGTTGTACTAGAAGTCCGTATGCTAACCCGCAAGGGAGGCAGCGC------------------------------------------------------------------------------
>Planctomyces_maris_(strain_DSM_8797T)_(emb|AJ231184)
---------------CTCAGAATGAACGTTGGCGGCGTGGATTAGGCATGCAAGTCGGACGA-GAAGTT------TCCTTCGGGAAATGGAAAGTGGCAAACGGGGTAGTAAGGCGTAGGTGACGTACCCTCAGGTTCGGGATAGCCACGGGAAACCGTGATTAATACCGAATGATCTCTCTTTG--TATGGTGCATTGAGAGCAAAGGTGTGATTCC-----------------GCCAGAGGAGCGGCTTACGTGATATTAGGTAGTTGGTGAGGTAATGGCTCACCAAGCCTTAGATGTCTAGGGGGTGTGAGAGCATGGCCCCCACCACTGGGACTGAGACACTGCCCAGACACCTACGGGTGGCTGCAGTCGAGAATCTTCGGCAATGGACGCAAGTCTGACCGAGCGACGCCGCGTGCGGGATGAAGGCCCTTGGGTTGTAAACCGCTGTCAGAGGGGATGAAATGCAGAAGGG----TTATCCCTTTTGTTTGACAGAGCCTCA--GAGGAAGCACGGGCTAAGTACGTGCCAGCAGCC-GCGGTAACACGTACTGTGCGAACGTTATTCGGAATCACTGGGCTTAAAGGGTGCGTAGGCGGT-TTAGTAAGTAGGGTGTGAAATGCCAGGGCTCAACCTTG-GCACGGCGCTCTAAACTGCTAAACT-TGAGTGAGATAGGGGTGTACGGAACTTCCGGTGGAGCGGTGAAATGCGTTGATATCGGAAGGAACACCGGTGGCGAAAGCGGTACACTGGGTCTTAACTGACGCTGAGGCACGAAAGCTAGGGTAGCGAACGGGATTAGATACCCCGGTAGTCCTAGCCGTAAACGATGAGTACTAGTTGGG-AGGAGCTTCGGC--TCATCCGGACGTAGCGAAAGCATTAAGTACTCCGCCTGGGGAGTATGGTCGCAAGGCTGAAACTCAAAGGAATTGACGGGGGCTCACACAAGCGGTGGAGCATGTGGCTTAATTCGAGGCAACGCGAAGAACCATATCCTGGATTTGACATGCTTGTATTAGC-TCTGTGAAAGCAGAGTGACGCCTTCGGG---TGGAACTTGCACAGGTGCTGCATGGCTGTCGTCAGCTCGTGTCGTGAGATGTCGCGTTAAGTCGCTGAACGAGCGAAACCCCTATC-CTTAGTTGCCAGCACGTCATGGTGGGGACTCTAAGGAGACTGCCGGTGTCAAACCGGAGGAAGGTGGGGACGACGTCAAGTCATCATGGCCTTTATGTCCAGGGCTGCACACGTGCTACAATGCGGCGTA-CAAAGGGAAGCAAAATCGCGAGATCAAGCAAATCCCAAAAAGCGTCGCTCAGTTCGGATTGCAGGCTGCAACTCGCCTGCATGAAGTTGGAATCGCTAGTAATCGCAGGTCAGCTATACTGCGGTGAATATGTTCCTGAGCCTTGTACACACCGCCCGTCAAGCCACGAAAGCGGGGGGCGTCCAAAGTCGCTGAGCTAACCCTTCGGGGAGGCAGGCGCCTAAGATGAACTCCGTGATTGGGACTAAGTCGTAACAAGGTAGCCGTAGGGGAACCTGC------------------
>Pyrinomonas_methylaliphatogenes_K22_(emb|AM749787)
----------------------------------------------------AGTCGTACG-CGAAAGAGGG---CTTCGGCCCTCGAGTAGAGTGGCGTCCGGGTGAGTAACACGTGGGTAATCTGCCTCTGGGTGGGGAATAACCCGGGGAAACCCGGGCTAATACCGCATACAGCGACG-CAGCCTGCGGGCCGCGTCGTGAAAGCGGGGGACCTCGGCAACGAGGCCTCGCGCCCGGAGAGGAGCCTGCGGCGGATTAGCTAGTTGGTGAGGTAATGGCTCACCAAGGCGACGATCCGTAGCCGGCCTGAGAGGGCGGTCGGCCACACTGGCACTGACACACGGGCCAGACTCCTACGGGAGGCAGCAGTCGGGAATCTTGGGCAATGGGCGCAAGCCTGACCCAGCAACGCCGCGTGGAGGATGAAGTCCTTCGGGATGTAAACTCCGAAAGAAGGGGACGAATAAGCATGGGC-TAATACCCCGTGC--GATGACGGTACCCTT---TGTAAGCCCCGGCTAACTACGTGCCAGCAGCC-GCGGTAATACGTAGGGGGCAAGCGTTGTTCGGATTTACTGGGCGTAAAGCGCGCGTAGGCGGC-ACTGCAAGTCACTTGTGAAATCTCCGGGCTTAACCCGGTAGGGGCCAAGTGATACTGCAGAGCT-AGAGTGCGGAAGAGGCAGCTGGAATTCTCGGTGTAGCGGTGAAATGCGTAGATATCGAGAGGAACACCGGTGGCGAAGGCGGGCTGCTGGGCCGACACTGACGCTGAGGCGCGAAAGCTAGGGGAGCAAACAGGATTAGATACCCTGGTAGTCCTAGCCCTAAACGATGGATGCTTGGTGTTCGGGGTTCTTTAGTCCCCGAGTGCCGCAGCTAACGCGGTAAGCATCCCGCCTGGGGAGTACGGTCGCAAGGCTGAAACTCAAAGGAATTGACGGGGACCCGCACAAGCGGTGGAGCATGTGGTTTAATTCGACGCAACGCGAAGAACCTTA-CCTGGGCT-AGAATGCCCCTGACAGC--C-CCAGAGATGGGGTCTTCCGGGTAACACCGGACAGGGTGCAAGGTGCTGCATGGCTGTCGTCAGCTCGTGTCGTGAGATGTTGGGTTAAGTCCCGCAACGAGCGCAACCCTTGCC-AACAGTTGCCAGCGGTTCG-GCCGGGCACTCTGTTGGGACTGCCGTTGATAAAACGGAGGAAGGTGGGGATGACGTCAAGTCCTCATGGCCTTTATGCCCAGGGCTACACACGTGCTACAATGGCCGGTA-CAAAGCGCTGCGAACCCGTGAGGGGGAGCCAATCGCAAAAAGCCGGTCCCAGTTCGGATTGCAGTCTGCAACTCGACTGCATGAAGCTGGAATCGCTAGTAATCGCGGATCAGC-ATGCCGCGGTGAATACGTTCCCGGGTCTTGTACACACCGCCCGTCACATCACGAAAGCGGGCTGTACTAGAAGTGGCCGCGCTAACCCGCAAGGGAGGCAGGTCACG---------------------------------------------------------------------------
>Rhodopirellula_baltica_strain_SH_1_(NR_043384)
----------CCTGGCTCAGAATGAACGTTGGCGGCATGGATTAGGCATGCAAGTCGCACGA-GAAGCTGAGTAGCTTGCTACAAAGCGGACAGTGGCGAAAGGGAGAGTAACGTGT-GGTTACGTGCCCTCGAGACCGGGATAGCGTCGGGAAACTGGCAGTAATACCGGATAATATCT--------ACGGATCA--------AATGGTGAGATTCC-----------------GCTCGAGGATTGGACCGCATACTATTAGCTTGTTGGTGAGGTAATGGCTCACCAAGGCTGCGATGGTTACCGGGTGTGAGAGCATGGCCCGGCTCACTGGGACTGAGACACTGCCCAGACACCTACGGGTGGCTGCAGTCGAGAATCTTCGGCAATGGACGAAAGTCTGACCGAGCGATGCCGCGTGCGGGATGAAGGCCCTCGGGTTGTAAACCGCTGTCAGTTGTTAGGAAATGCATGGTGG----TTATCCATCATGTTTGACCGATCTTCA--GAGGAAGGACGGGCTAAGTACGTGCCAGCAGCC-GCGGTAACACGTACCGTCCAAACGTTATTCGGTATCACTGGGCTTAAAGCGTTCGTAGGCGGC-CTAGAAGGTGAGATGTGAAAGCCCACGGCTCAACCGTG-GAATTGCGTTTCAAACCACTAGGCT-TGAGGAAGACAGGGGTGATGGGAACTTATGGTGGAGCGGTGAAATGCGTTGATATCATAGGGAACACCGGTGGCGAAAGCGCATCACTGGGTCTTTTCTGACGCTGAGGAACGAAAGCTAGGGTAGCGAACGGGATTAGATACCCCGGTAGTCCTAGCCGTAAACGATGAGCACTAGGCTGA-GGGAACTTCCACATTCTCTCGGCCGCAGGGAAACCATTAAGTGCTCCGCCTGGGGAGTATGGTCGCAAGGCTGAAACTCAAAGGAATTGACGGGGGCTCACACAAGCGGTGGAGGATGTGGCTTAATTCGAGGCTACGCGAAGAACCTTATCCTAGACTTGACATGCTTG-AGAATC-CCTATGAAAGTAGAGAGTGCCCTTCGGG---GAGCTCTTGCACAGGTGCTGCATGGCTGTCGTCAGCTCGTGTCGTGAGATGTCGGGTTAAGTCCCTTAACGAGCGAAACCCTTATC-TTTAGTTGCCAGCGGGTAATGCCGGGGACTCTAAAGAGACTGCCGGTGTCAAACCGGAGGAAGGTGGGGATGACGTCAAGTCCTCATGGCCTTTATGTCTAGGGCTGCACACGTCCTACAATGGCACGGA-CAAACGGACGCAATACCGCGAGGTGGAGCAAATCCTAGAAACCGTGCCTCAGTTCGGATTGCAGGCTGCAACTCGCCTGCATGAAGCCGGAATCGCTAGTAATCGTAGGTCAGC-ATACTACGGTGAATGTGTTCCTGAGCCTTGTACACACCGCCCGTCAAGCCACGAAAGTTGGGAGGGCCCGAAGTCACCAAGCTAACCCGCAAGGGAGGCAGGTGCCGAAGGTCAGCTCGACAATTGGGACTAAGTCGTAACAAGGTAGCCGTAGGGGAACCTGCGGCTGGATCACCTCC---
>Solibacter_usitatus_Ellin6076_(CP000473:1248105-1249598)
AGAGTTTGATCCCGGCTCAGAATCAACGCTGGCGGCGCGCCTAACACATGCAAGTCGAACGA-GAAAGTGGA---GCAA--TCCATGAGTACAGTGGCGTACGGGTGAGTAACACGTGGGTGATCTACCTCTTAGTGAGGAATAACCCTGGGAAACCGGGGCTAATACCGCATAAGCCTGAGAA-----------------GGGAAAGCAGCAATGCG------------------CTGAGAGAGGAGCCCGCGGCCGATTAGCTAGTTGGTGAGGTAAGAGCCCACCAAGGCAGAGATCGGTAGCCGGCCTGAGAGGGCACACGGCCACACTGGCACTGAAACACGGGCCAGACTCCTACGGGAGGCAGCAGTGGGGAATCTTGCACAATGGGGGAAACCCTGATGCAGCGACGCCGCGTGAGCGATGAAGCCCTTCGGGGTGTAAAGCTCTTTCGTCAGGGAAGA-TTA--------------------------TGACGGTACCTGG-AGAAGCAGCTGCGGCTAACTACGTGCCAGCAGCC-GCGGTAATACGTAGGCAGCAAGCGTTGTTCGGAGTTACTGGGCGTAAAGGGTGTGTAGGCGGT-TCTTTAAGTTTGGTGTGAAATCTCCCGGCTCAACCGGG-AGGGTGCGCCGAATACTGAGGGACT-AGAGTGTGGGAGAGGAAAGTGGAATTCCTGGTGTAGCGGTGAAATGCGTAGATATCAGGAGGAACACCGGTGGTGTAGACGGCTTTCTGGACCATAACTGACGCTGAGACACGAAAGCGTGGGTAGCAAACAGGATTAGATACCCTGGTAGTCCACGCCCTAAACGATGCATATTTGGTGTG-G--GTCATTCAGTTGATCCGTGCCGGAGCTAACGCGTTAAATATGCCGCCTGGGGAGTACAGTCGCAAGGCTGAAACTCAAAGGAATTGACGGGGGCCCGCACAAGCGGTGGAGCATGTGGTTCAATTCGACGCAACGCGAAGAACCTTA-CCTGGGCTCGAACGGCTGGTCAACGC-CG-GTAGAAATACCGGTACCCCGCAAG----GGGGTCCAGTCGAGGTGCTGCATGGCTGTCGTCAGCTCGTGTCGTGAGATGTTGGGTTAAGTCCCGCAACGAGCGCAACCCTTGTC-CTGTGTTGCCATCA-TTCA-GTTGGGAACTCGCAGGAGACCGCCAGCGATAAGCTGGAGGAAGGTGGGGATGACGTCAAGTCCTCATGGCCTTTATGTCCAGGGCTACACACGTGCTACAATGGACGGTA-CAAACCGCAGCAAACCCGCGAGGGGGAGCCAATCGGAAAAAACCGTTCTCAGTTCGGATTGCAGGCTGCAACTCGCCTGCATGAAGCTGGAATCGCTAGTAATGGCAGATCAGC-ACGCTGCCGTGAATACGTTCCCGGGCCTTGTACACACCGCCCGTCACATCACGAAAGTGGATTGTACTAGAAGTCTGCAGGCTGACCCGTAAGGGGGGCAGCGGCCCAAGGTATGATCCATGATTGGGGTGAAGTCGTAACAAGGTAGCCGTAGGAGAACCTGCGGCTGGATCACCTCCTTT
>Silvibacterium bohemicum strain S15 (KP120761)
-----------CCTGCTCAGAATCAACGCTGGCGGCGTGCCTAACACATGCAAGTCGAACGA-GAAAGTGGA---GCAA--TCCACGAGTAAAGTGGCGCACGGGTGAGTAACACGTGACTAACCTACCCTTGAGTGGGGAATAACCTAGAGAAATCTGGGCTAATACCGCATAATACCTACGG-----------------GTCAAAGGAGCAATTCG------------------CTTAAGGAGGGGGTCGCGGCAGATTAGCTAGTTGGCGGGGTAATGGCCCACCAAGGCGGTGATCTGTATCCGGCCTGAGAGGGCGCACGGACACACTGGAACTGAAACACGGTCCAGACTCCTACGGGAGGCAGCAGTGGGGAATTTTGCGCAATGGGGGAAACCCTGACGCAGCAACGCCGCGTGGAGGATGAAGTCCCTTGGGACGTAAACTCCTTTCGATCGGGAAGA-TAA--------------------------TGACGGTACCGAG-AGAAGAAGCCCCGGCTAACTTCGTGCCAGCAGCC-GCGGTAATACGAGGGGGGCAAGCGTTGTTCGGAATTATTGGGCGTAAAGGGTGCGTAGGCGGT-TCGGTAAGTCTTATGTGAAATCTTCGGGCTCAACTCGA-AGTCTGCATGAGAAACTGCCGGGCT-TGAGTGTGGGAGAGGTGAGTGGAATTTCCGGTGTAGCGGTGAAATGCGTAGATATCGGAAGGAACACCTGTGGCGAAAGCGGCTCACTGGACCACAACTGACGCTGATGCACGAAAGCTAGGGGAGCAAACAGGATTAGATACCCTGGTAGTCCTAGCCCTAAACGATGATCGCTTGGTGTG-ACGGGTACCCAATCCCGCCGTGCCGAAGCTAACGCGTTAAGCGATCCGCCTGGGGAGTACGGTCGCAAGGCTGAAACTCAAAGGAATTGACGGGGGCCCGCACAAGCGGTGGAGCATGTGGTTTAATTCGACGCAACGCGAAGAACCTTA-CCTGGGCTCGAAATGTAGAGGAATCC--G-GTAGAAATATCGGCGTCTAGCAAT----AGACCTCTATATAGGTGCTGCATGGCTGTCGTCAGCTCGTGTCGTGAGATGTTGGGTTAAGTCCCGCAACGAGCGCAACCCTTATT-ACCAGTTGCTACCA-TTTA-GTTGAGCACTCTGGTGAGACCGCCTCGGATAACGGGGAGGAAGGCGGGGATGACGTCAAGTCCTCATGGCCTTTATGTCCAGGGCTACACACGTGCTACAATGGTCGGTA-CAAACCGTCGCAAACCCGCGAGGGGGAGCTAATCGGAAAAAGCCGACCTCAGTTCGGATTACAGTCTGCAACTCGACTGTATGAAGCTGGAATCGCTAGTAATCGCGGATCAGA-ATGCCGCGGTGAATACGTTCCCGGGCCTTGTACACACCGCCCGTCACATCACGAAAGTGGGTTGCACTAGAAGCAGGTGAG-----------------------------------------------------------------------------------------------------
>Stenotrophobacter_terrae_strain_Ac_28_D10_(KF840371)
AGAGTTTGATCCTGGCTCAGAATCAACGCTGGCGGCGTGCCTCAGACATGCAAGTCGAACGATTAAGACTTC---CTTCGGGAAGTGTATAAAGTGGCGCACGGGTGAGTAACACGTAAGTAATCTGCCTTCGAGTGGGGAATACCTTCGGGAAACCGAAGATAATACCGCATAATGCAGCGGCACCGCAAGGTGACAGTTGTTAAAGGAGCAATCCG-----------C-------TTGAAGAGGAGCTTGCGGCAGATTAGCTAGTTGGTAAGGTAACGGCTTACCAAGGCTACGATCTGTATCCGGTCTAAGAGGACGGTCGGACACACTGACACTGAATAACGGGTCAGACTCCTACGGGAGGCAGCAGTCGGGAATTTTGGGCAATGGGCGAAAGCCTGACCCAGCAACGCCGCGTGAAGGATGAAGTATTTCGGTATGTAAACTTCGAAAGAATGGGAAGAATAA-------------------------ATGACGGTACCATT---TATAAGGTCCGGCTAACTACGTGCCAGCAGCC-GCGGTAATACGTAGGGACCAAGCGTTGTTCGGATTTACTGGGCGTAAAGGGCGCGTAGGCGGC-GTGGTAAGTCACTTGTGAAATCTCTGAGCTTAACTCAG-AACGGCCAAGTGATACTGCTGTGCT-AGAGTGCAGAAGGGGCAATCGGAATTCTTGGTGTAGCGGTGAAATGCGTAGATATCAAGAGGAACACCTGAGGTGAAGACGGGTTGCTGGGCTGACACTGACGCTGAGGCGCGAAAGCCAGGGGAGCAAACGGGATTAGATACCCCGGTAGTCCTGGCCCTAAACGATGAATACTTGGTGTCTGGAATTATTATTGTTCCGGGTGCCGTCGCTAACGTTTTAAGTATTCCGCCTGGGGAGTACGCACGCAAGTGTGAAACTCAAAGGAATTGACGGGGACCCGCACAAGCGGTGGAGCATGTGGTTTAATTCGACGCAACGCGAAGAACCTTA-CCTAGGCT-AGAATGTGAGGGAATGT--T-GGGTAACGCCAACAGTCTGGGAAA--CCAGACCCAAAACAAGGTGCTGCATGGCTGTCGTCAGCTCGTGTCGTGAGATGTTGGGTTAAGTCCCGCAACGAGCGCAACCCTTATC-AACAGTTGCCATCA-TTAA-GTTGGGAACTCTGTTGAGACTGCCGTTGATAAAACGGAGGAAGGTGGGGATGATGTCAAGTCATCATGGCCTTTATGCTTAGGGCTACACACGTGCTACAATGGATGGTA-CAAAACGTCGCAATCTCGTAAGAGGGAGCTAATCGCA-AAAACCATTCTCAGTTCGGATTGAAGTCTGCAACTCGACTTCATGAAGTTGGAATCGCTAGTAATCGCAGATCAGA-ACGCTGCGGTGAATACGTTCCCGGGTCTTGTACACACCGCCCGTCACATCACGAAAGTAGGTTGTACTAGAAGTAGCTGGGCCAACTCGCAAGAGAGGCAGGTTACCACGGTATGATTTATGATTGGGGTGAAGTCGTAACAAGGTAACC--------------------------------
>Tellurimicrobium_multivorans_strain_Ac_18_E7_(KP334257)
AGAGTTTGATCCTGGCTCAGAATCAACGCTGGCGGCGTGCCTCAGACATGCAAGTCGAACGATTAAGACTCC---CTTCGGGGAGTGTATAAAGTGGCGTACGGGTGAGTAACACGTAAGTAATCTACCTTCGAGTGGGGAATAACATCGGGAAACCGATGCTAATACCGCATAATGCAGCGGCATCGAAAGATGACAGTTGTTAAAGGAGCAATTCG-----------C-------TTGAAGAGGAGCTTGCGGCAGATTAGCTAGTTGGTAAGGTAATGGCTTACCAAGGCTACGATCTGTATCCGGTCTAAGAGGACGGTCGGACACACTGACACTGAATAACGGGTCAGACTCCTACGGGAGGCAGCAGTCGGGAATTTTGGGCAATGGGCGAAAGCCTGACCCAGCAACGCCGCGTGAAGGATGAAGTTTTTCGGAATGTAAACTTCGAAAGAATGGGAAGAATAA-------------------------ATGACGGTACCATT---TATAAGGTCCGGCTAACTACGTGCCAGCAGCC-GCGGTAATACGTAGGGACCAAGCGTTGTTCGGATTTACTGGGCGTAAAGGGCGCGTAGGCGGC-AATTCAAGTCAGCTGTGAAATCTCCGGGCTTAACTCGG-AACGGTCAGCTGATACTGCTTTGCT-AGAGTGCGGAAGGGGCAATCGGAATTCTCGGTGTAGCGGTGAAATGCGTAGATATCGAGAGGAACACCTGAGGTGAAGACGGGTTGCTGGGCCGACACTGACGCTGAGGCGCGAAAGCCAGGGTAGCAAACGGGATTAGATACCCCGGTAGTCCTGGCCCTAAACGATGAATACTTGGTGTCTGGAGTCATTATTGCTCCGGGTGCCGTCGCTAACGTTTTAAGTATTCCGCCTGGGGAGTACGCACGCAAGTGTGAAACTCAAAGGAATTGACGGGGACCCGCACAAGCGGTGGAGCATGTGGTTTAATTCGACGCAACGCGAAGAACCTTA-CCTGGGCT-AGAATGCGAGGGAAGGT--T-GGGTAACGCCAACCGTCCGGGAAA--CCGGACCCGAAGCAAGGTGCTGCATGGCTGTCGTCAGCTCGTGTCGTGAGATGTTGGGTTAAGTCCCGCAACGAGCGCAACCCCTATT-GATAGTTGCCATCA-TTAA-GTTGGGAACTCTATCAAGACTGCTGTTGATAAAACGGAGGAAGGTGGGGATGATGTCAAGTCATCATGGCCTTTATGTTCAGGGCTACACACGTGCTACAATGGTCGGTA-CAAAGCGTCGCAATCCCGCAAGGGGGAGCCAATCGCAAAAAACCGATCTCAGTTCGGATTGGAGTCTGCAACTCGACTCCATGAAGTTGGAATCGCTAGTAATCGCAAATCAGA-ATGTTGCGGTGAATACGTTCCCGGGTCTTGTACACACCGCCCGTCACATCACGAAAGTAGGTTGTACTAGAAGTGGCCGGGCCAACCCGCAAGGGAGGCAGGTTACCACGGTATGATCTATGATTGGGGTGAAGTCGTAACAAGGTAACC--------------------------------
>Telmatobacter_bradus_strain_TPB6017_(NR_115074)|emb|AM887760
TGAGTTTGATCATGGCTCAGAATCAACGCTGGCGGCGTGCCTAACACATGCAAGTCGAACGA-GAAAGGGTA---GCAA--TACCTGAGTACAGTGGCGCACGGGTGAGTAACACGTGACTAACCTACCCTGGAGTGGGGAATAACTGGAGGAAACTTCAGCTAATACCGCATAACACCTACGG-----------------GTCAAAGGAGCAATTCG------------------CTTCAGGAGGGGGTCGCGGCCGATTAGTTAGTTGGCGGGGTAATGGCCCACCAAGACGATGATCGGTATCCGGCCTGAGAGGGCGCACGGACACACTGGAACTGAAACACGGTCCAGACTCCTACGGGAGGCAGCAGTGGGGAATTTTGCGCAATGGGGGAAACCCTGACGCAGCAACGCCGCGTGGAGGAAGAAGTATTTCGGTACGTAAACTCCTTTCGATCGGGACGA-TAA--------------------------TGACGGTACCGAG-AGAAGAAGCCCCGGCTAACTTCGTGCCAGCAGCC-GCGGTAATACGAGGGGGGCAAGCGTTGTTCGGAATTATTGGGCGTAAAGGGTGCGTAGGCGGT-TTTGTAAGTCTCTTGTGAAATCTATGGGCTCAACTCAT-AGACTGCAAGGGAAACTGCAGGGCT-TGAGTATGGGAGAGGTGAGTGGAATTCCTGGTGTAGCGGTGAAATGCGTAGATATCAGGAGGAACACCTGTGGCGAAAGCGGCTCACTGGACCATAACTGACGCTGATGCACGAAAGCTAGGGGAGCAAACAGGATTAGATACCCTGGTAGTCCTAGCCCTAAACGATGACTGCTTGGTGTG-ACGGGTACCCAATCCCGCCGTGCCGTAGCTAACGCGTTAAGCAGTCCGCCTGGGGAGTACGGTCGCAAGGCTGAAACTCAAAGGAATTGACGGGGGCCCGCACAAGCGGTGGAGCATGTGGTTTAATTCGACGCAACGCGAAGAACCTTA-CCTGGGCTCGAAATGTTATGGACCGC--G-GTGGAAACATCGTTTTCTCGCAAG----AGACCGTAATATAGGTGCTGCATGGCTGTCGTCAGCTCGTGTCGTGAGATGTTGGGTTAAGTCCCGCAACGAGCGCAACCCTTACC-TCTAGTTACCATCA-TTTA-GTTGGGTACTCTAGCGGAACCGCCTCGGATAACGGGGAGGAAGGTGGGGATGACGTCAAGTCCTCATGGCCTTTATGTCCAGGGCTACACACGTGCTACAATGGCCGATA-CAAACCGTCGCAAACCCGTGAGGGGGAGCTAATCGGAGAAAGTCGGCCTCAGTTCGGATCGCAGTCTGCAACTCGACTGCGTGAAGCTGGAATCGCTAGTAATCGCGGATCAGA-ATGCCGCGGTGAATACGTTCCCGGGCCTTGTACACACCGCCCGTCACATCACGAAAGTGGGTTGCACTAGAAGCCGGTGAGCTAAC-CGCAAGG----------------------------------------------------------------------------------------
>Terracidiphilus gabretensis strain S55 (KP120762)
------------CTGCTCAGAATCAACGCTGGCGGCGTGCCTAACACATGCAAGTCGAACGA-GAAAGTGGA---GCAA--TCCATGAGTACAGTGGCGCACGGGTGAGTAACACGTGACTAACCTACCCTTGAGTGGGGGATAACTTCGGGAAACCGAGGCTAATACCGCATAATACCTACGG-----------------GTCAAAGGAGCAATTCG------------------CTTAAGGAGGGGGTCGCGGCAGATTAGTTAGTTGGCGGGGTAATGGCCCACCAAGACAGTGATCTGTATCCGGCCTGAGAGGGCGCACGGACACACTGGAACTGAAACACGGTCCAGACTCCTACGGGAGGCAGCAGTGGGGAATTTTGCGCAATGGGGGAAACCCTGACGCAGCAACGCCGCGTGGAGGATGAAGTCCTTCGGGACGTAAACTCCTTTCGATCGGGACGA-TAA--------------------------TGACGGTACCGAG-AGAAGAAGCCCCGGCTAACTTCGTGCCAGCAGCC-GCGGTAATACGAGGGGGGCGAGCGTTGTTCGGAATTATTGGGCGTAAAGGGTGCGTAGGCGGT-TTGGTAAGTCTGATGTGAAATCTATGGGCTCAACTCAT-AGTCTGCATCGGAAACTGCCGGGCT-TGAGTATGGGAGAGGTGAGTGGAATTTCCGGTGTAGCGGTGAAATGCGTAGATATCGGAAGGAACACCTGTGGCGAAAGCGGCTCACTGGACCATAACTGACGCTGATGCACGAAAGCTAGGGGAGCAAACAGGATTAGATACCCTGGTAGTCCTAGCCCTAAACGATGACTGCTTGGTGTG-ACGGGTACCCAATCCCGCCGTGCCGTAGCTAACGCGTTAAGCAGTCCGCCTGGGGAGTACGGTCGCAAGGCTGAAACTCAAAGGAATTGACGGGGGCCCGCACAAGCGGTGGAGCATGTGGTTTAATTCGACGCAACGCGAAGAACCTTA-CCTGGGCTCGAAATGTACAGGAATCC--G-GTGGAAACATCGGCGTCCCGCAAG----GGACCTGTATATAGGTGCTGCATGGCTGTCGTCAGCTCGTGTCGTGAGATGTTGGGTTAAGTCCCGCAACGAGCGCAACCCTTACT-TCCAGTTGCCATCA-TTCA-GTTGGGCACTCTGGCAGAACCGCCTCGGATAACGGGGAGGAAGGTGGGGATGACGTCAAGTCCTCATGGCCTTTATGTCCAGGGCTACACACGTGCTACAATGGTCGGTA-CAAACCGTCGCAAACCCGTGAGGGGGAGCTAATCGGAAAAAGCCGACCTCAGTTCGGATCGTAGTCTGCAACTCGACTACGTGAAGCTGGAATCGCTAGTAATCGCGGATCAGA-ACGCCGCGGTGAATACGTTCCCGGGCCTTGTACACACCGCCCGTCACATCACGAAAGTGGGTTGTACTAGAAGTCGGTGAGCCAAC-CGCAAG-GAGGCAG---------------------------------------------------------------------------------
>Terriglobus_roseus_DSM_18391_(CP003379_:924372-925753)
-----------CTGGCTCAGAATCAACGCTGGCGGCGTGCCTAACACATGCAAGTCGCACGA-GAAAGGGAC---TTCG--GTCCTGAGTAAAGTGGCGCACGGGTGAGTAACACGTGACTAATCTACCTCCGAGTGGGGAATAACTGAGGGAAACCTTAGCTAATACCGCATAACACTTACGA-----------------GTCAAAGCAGCAATGCG------------------CTTGGAGAGGAGGTCGCGGCAGATTAGCTAGTTGGCGGGGTAATGGCCCACCAAGGCAATGATCTGTATCCGGCCTGAGAGGGCGCACGGACACACTGGAACTGAAACACGGTCCAGACTCCTACGGGAGGCAGCAGTGGGGAATTTTGCGCAATGGGGGAAACCCTGACGCAGCAACGCCGCGTGGAGGATGAAGTCTCTTGGGACGTAAACTCCTTTCGATAGGGAAGA-TAA--------------------------TGACGGTACCTAT-AGAAGAAGCCCCGGCTAACTTCGTGCCAGCAGCC-GCGGTAATACGAGGGGGGCAAGCGTTGTTCGGAATTATTGGGCGTAAAGGGCGCGTAGGCGGT-TTGGCAAGTTTCGTGTGAAATCTTCGGGCTCAACTCGA-AGTCTGCACGGAAAACTGCCGGGCT-TGAGTATGGGAGAGGTGAGTGGAATTTCCGGTGTAGCGGTGAAATGCGTAGATATCGGAAGGAACACCTGTGGCGAAAGCGGCTCACTGGACCATTACTGACGCTGAGGCGCGAAAGCTAGGGGAGCAAACAGGATTAGATACCCTGGTAGTCCTAGCCCTAAACGATGATTGTTTGATGTG-GCAGGTACCCAATCCTGCCGTGTCGAAGCTAACGCGATAAACAATCCGCCTGGGGAGTACGGTCGCAAGGCTGAAACTCAAAGGAATTGACGGGGGCCCGCACAAGCGGTGGAGCATGTGGTTTAATTCGACGCAACGCGAAGAACCTTA-CCTGGGCTCGAAATGTACCGGAATCC--G-GCAGAAACGTCGGCGTCTAGCAAT----AGACCGGTATATAGGTGCTGCATGGCTGTCGTCAGCTCGTGTCGTGAGATGTTGGGTTAAGTCCCGCAACGAGCGCAACCCTTATC-TCTAGTTGCTACCA-TTTA-GTTGAGCACTCTAGCGAAACCGCCTCGGATAACGGGGAGGAAGGTGGGGATGACGTCAAGTCCTCATGGCCTTTATGTCCAGGGCTACACACGTGCTACAATGGCCGGTA-CAAACCGCTGCGAACCCGCGAGGGGGAGCCAATCGGAAAAAGCCGGCCTCAGTTCGGATTGGAGTCTGCAACTCGACTCCATGAAGCTGGAATCGCTAGTAATCGCAGATCAGA-ACGCTGCGGTGAATACGTTCCCGGGCCTTGTACACACCGCCCGTCACATCACGAAAGTGGGTCGTACTAGAAGTCGGTGC------------------------------------------------------------------------------------------------------
>Thermoanaerobaculum_aquaticum_strain_MP-01_(JX420244)
--------------------AATGAACGCTGGCGGCGCGCCTAACACATGCAAGTCGAGCGA-GGCCA-CGG---CTTCGGCCG-TGAGTCGAGCGGCGAACGGGTGAGTAACGCGTGGGTAACGTACCCGGGAGTGGGGGATAGCTCCGGGAAACTGGAGGTAATACCGCATACGCTCACTTCA-CCGCATGGTGGAGTGAGGAAAGGTTGGGACCC----TTCGGGGCCAGCCGCTCCCGGATCGGCCTGCGTCCGATTAGCTAGTTGGTAGGGTAACGGCCTACCAAGGCTACGATCGGTAGCCGGCCTGAGAGGGTGACCGGCCACATTGGGACTGAGACACGGCCCAGACTCCTACGGGAGGCAGCAGTGGGGAATCTTGGGCAATGGGCGAAAGCCTGACCCAGCGACGCCGCGTGGGGGATGAAGGCCTTCGGGTTGTAAACCCCTGTCAGGGGGGACGAAAGCCTCTCGGT-GAATAGC-CGGGGGGTCTGACGGTACCCCC-AAAGGAAGCCCCGGCTAACTCCGTGCCAGCAGCC-GCGGTAATACGGAGGGGGCGAGCGTTATTCGGAATTACTGGGCGTAAAGCGCGCGCAGGTGGC-GTGGCAAGTGGCAGGTGAAAGCCCTCGGCTCAACCGAG-GAATTGCCTGCCAAACTACCGCGCT-TGAGGCCGGGAGGGGGAAGCGGAATTCCTGGTGTAGCGGTGAAATGCGTAGATACCAGGAGGAACACCGGTGGCGAAGGCGGCTTCCTGGACCGGTTCTGACACTCATGCGCGAAAGCGTGGGGAGCAAACAGGATTAGATACCCTGGTAGTCCACGCCCTAAACGATGGGCACTAGGCGTC-GCGGGTGTCGACCCCTGCGGTGCCGTAGCTAACGCGTTAAGTGCCCCGCCTGGGGAGTACGGTCGCAAGGCTGAAACTCAAAGGAATTGACGGGGGCCCGCACAAGCGGTGGAGTATGTGGTTTAATTCGATGCAACGCGAAGAACCTTA-CCTGGGTTTGAACTGCTGGGGACAGCTCC---AGAGATGGGGCCTTCCCTTCGG----GGACTCCAGCAGAGGTGCTGCATGGCTGTCGTCAGCTCGTGCCGTGAGGTGTTGGGTTAAGTCCCGCAACGAGCGCAACCCCTGCC-CCTAGTTGCCAGCGGTTCG-GCCGGGGACTCTAGGGGGACTGCCGGTGACAAACCGGAGGAAGGTGGGGATGACGTCAAGTCATCATGGCCTTTATGTCCAGGGCTACACACGTACTACAATGGCCGCTA-CAAAGGGCTGCGAACCCGCGAGGGGGAGCCAATCCCAAAAAAGCGGCCTCAGTTCGGATTGCAGTCTGCAACTCGACTGCATGAAGGTGGAATCGCTAGTAATCGCGCATCAGC-ATGGCGCGGTGAATACGTTCCCGGGCCTTGTACACACCGCCCGTCACATCACGAAAGTCGGCTGTACCAGAAGCCGGTGGGCTAACCCGCAAGGGAGGCAGCCGTCCAAGGTATG-------------------------------------------------------------------
>Thermotomaculum_hydrothermale_AC55_(AB612241)
---------------------------------------CTTAACACATGCAAGTCGAGCGC-GAAAGTCCC---CTTCGGGGGATGAGTAGAGCGGCGGACGGGTGAGTAACGCGTGGGTGACCTACCCTTGAGAGGGGGACAACCCAGGGAAACTTGGGCTAATACCGCATACAGTCCCGACT-CTGCGGAGTCGGG--ATGAAAGGTGGGGATCCA---TTAAGGACCTACCGCTCAAGGAGGGGCCCGCGTCCGATTAGCTAGTTGGTGGGGTAACGGCCTACCAAGGCGACGATCGGTAGCCGGCCTGAGAGGGTGATCGGCCACAATGGGACTGAGACACGGCCCATACTCCTACGGGAGGCAGCAGTGGGGAATATTGGACAATGGGGGCAACCCTGATCCAGCGACGCCGCGTAGGCGAAGAAGCTCTTCGGAGTGTAAAGCCTTGTCACCCGTGACGAAGGGGTGATACTCGAATAGGGTATTACCTTTGACGGTAGCGGG-AGAGGAAGCCCCGGCTAACTCCGTGCCAGCAGCC-GCGGTAACACGGAGGGGGCGAGCGTTATTCGGAATTACTGGGCGTAAAGGGTACGTAGGCGGT-CTATTAAGTGTGGAGTGAAATGCCTCGGCTCAACCGAG-GACTTGCTCTGCATACTGGTAGACT-TGAGTCCGGGAGAGGCTGGTGGAATTCCTGGTGTAGGGGTGAAATCCGTAGATATCAGGAGGAACACCGTTGGAGAAGTCGGCCAGCTGGACCGGGACTGACGCTGAGGTACGAAAGCGTGGGGAGCAAACAGGATTAGATACCCTGGTAGTCCACGCTGTAAACGATGGTCACTTGGTATT-TGCGGAGTTAAATCCGTAGGTGCCGGAGCTAACGCATTAAGTGACCCGCCTGGGGAGTACGGTCGCAAGGCTGAAACTCAAAGGAATTGACGGGGACCCGCACAAGCGGTGGAGCATGTGGTTTAATTCGATGCAACGCGCAGAACCTTA-CCTGGGCTTGAACTGCACTGGATGTATCCTGCAGAGATGCGGGAGACCCTTCGG----GGGCTGGTGCAGAGGTGCTGCATGGCTGTCGTCAGCTCGTGTCGTGAGATGTTGGGTTAAGTCCCGCAACGAGCGCAACCCTTACC-CTTAGTTGCCATCACTTTA-GGTGGGCACTCTAAGGGGACTGCCGGGGACAACCCGGAGGAAGGTGGGGATGACGTCAAGTCCTCATGGCCTTTATGTCCAGGGCTACACACGTGCTACAATGGGTGGTA-CAAAGGGAAGCGAAGCCGCGAGGTGGAGCCAACCCCAAAAAGCCACTCTCAGTTCGGATTGCAGGCTGCAACTCGCCTGCATGAAGTTGGAATCGCTAGTAATCCTGGATCAGC-ACGCCAGGGTGAATACGTTCCCGGGTCTTGTACACACCGCCCGTCACATCACGAAAGTCGGCTGCACTTGAAGAGG----------------------------------------------------------------------------------------------------------
>Candidatus Koribacter versatilis Ellin345 strain Ellin345 (NR_074350)
AGAGTTTGATCCTGGCTCAGAATCAACGCTGGCGGCGTGCCTAACACATGCAAGTCGCACGA-GAAAGTGGG---GGCAACTCCATGAGTAAAGTGGCGTACGGGTGAGTAACACGTGACTAACCTACCTCCGAGTGGGGAATAACTCCGGGAAACCGGGGCTAATACCGCATAACATCTACGG-----------------ATCAAAGCAGTAATGCG------------------CTTGGAGAGGGGGTCGCGGCTGATTAGCTAGTTGGTAAGGTAATGGCTTACCAAGGCGACGATCAGTATCCGGCCTGAGAGGGCGCACGGACACACTGGAACTGAAACACGGTCCAGACTCCTACGGGAGGCAGCAGTGGGGAATTTTGCGCAATGGGGGAAACCCTGACGCAGCAACGCCGCGTGGAGGATGAAGGTCTTTGGATTGTAAACTCCTTTCGATCGGGACGA-TTA--------------------------TGACGGTACCGGA-AGAAGAAGCACCGGCTAACTCTGTGCCAGCAGCC-GCGGTAATACAGAGGGTGCAAGCGTTGTTCGGAATTATTGGGCGTAAAGGGCGCGTAGGCGGT-GCGGTAAGTCTCTAGTGAAATCTCCGGGCTCAACTCGG-AGCCTGCTAGGGAAACTGCCGTGCT-TGAGTGTGGGAGAGGTGAGTGGAATTCCCGGTGTAGCGGTGAAATGCGTAGATATCGGGAGGAACACCTGTGGCGAAAGCGGCTCACTGGACCACAACTGACGCTGAGGCGCGAAAGCTAGGGGAGCAAACAGGATTAGATACCCTGGTAGTCCTAGCCCTAAACGATGATTGCTTGGTGTA-ACAGGTACCCAATCCTGTTGTGCCGAAGCTAACGCGATAAGCAATCCGCCTGGGGAGTACGGTCGCAAGGCTGAAACTCAAAGGAATTGACGGGGGCCCGCACAAGCGGTGGAGCATGTGGTTCAATTCGACGCAACGCGAAGAACCTTA-CCTGGGCTCGAAGCGCAGTGGACTGC--G-GTAGAAATATCGCTTTCCCGCAAG----GGACTGCTGCGTAGGTGCTGCATGGCTGTCGTCAGCTCGTGTCGTGAGATGTTGGGTTAAGTCCCGCAACGAGCGCAACCCTTATT-GCCAGTTGCCATCA-TTAA-GTTGGGCACTCTGGCGAAACTGCCCCGGATAACGGGGAGGAAGGTGGGGATGACGTCAAGTCCTCATGGCCTTTATGTCCAGGGCTACACACGTGCTACAATGGGTGATA-CAAACCGTCGCAAACCCGCGAGGGGGAGCTAATCGGAAAAAGTCATCCTCAGTTCGGATTGGAGTCTGCAACTCGACTCCATGAAGCTGGAATCGCTAGTAATCGCAGATCAGC-ACGCTGCGGTGAATACGTTCCCGGGCCTTGTACACACCGCCCGTCACATCACGAAAGTGGGCTGTACTAGAAGCCGGTGCGCTGAC-CGCAAG-GAAGCAGCCGTCCAAGGTATAACTCATGATTGGGGTGAAGTCGTAACAAGGTAGCCGTAGGAGAACCTGCGGCTGGATCACCTCCTT-
>TBR-22-160307
----------------TCAGAATCAACGCTGGCGGCGTGCCTAACACATGCAAGTCGAACGT-GAAAGGGGC---TTCG--GCCCCGAGTAAAGTGGCAAACGGGTGAGTAACGCGTGGGTGATCTGCCTCTGAGTGGGGGATAACCTTCCGAAAGGAGGGCTAATACCGCATGACATCCTGTTCTTGGATGA--ACGGTGATCGAAGCTGGGGACCGCA------AGGCCTGGCGCTTGGAGAGGAGCCCGCGTCCGATTAGCTAGTTGGTGGGGTAACGGCCTACCAAGGCGACGATCGGTAGCCGGCCTGAGAGGGCGGACGGCCACACTGGGACTGAGACACGGCCCAGACTCCTACGGGAGGCAGCAGTGGGGAATTGTTCGCAATGGGCGCAAGCCTGACGACGCAACGCCGCGTGGGGGATGAAGGTCTTCGGATTGTAAACCCCTGTTGGGTGGGACGAACGGCTTTCCGG-CCAATACCCGGGAAGATTGACGGTACCACC-TGAGGAAGCCCCGGCTAACTCTGTGCCAGCAGCC-GCGGTAATACAGAGGGGGCAAGCGTTGTTCGGAATTACTGGGCGTAAAGGGCGCGTAGGCGGC-CTGTTAAGTCGGACGTGAAATCCCTCGGCTCAACCGGG-GAACTGCGTCTGATACTGGCGGGCT-TGAATTCGGGAGAGGGATGTGGAATTCCAGGTGTAGCGGTGAAATGCGTAGATATCTGGAGGAACACCGGTGGCGAAGGCGGCATCCTGGACCGACATTGACGCTGAGGCGCGAAAGCCAGGGGAGCAAACGGGATTAGATACCCCGGTAGTCCTGGCCCTAAACGATGAGTGCTTGGTGTG-GCGGGTATCGATCCCTGCCGTGCCGAAGCTAACGCATTAAGCACTCCGCCTGGGGAGTACGGTCGCAAGGCTGAAACTCAAAGGAATTGACGGGGGCCCGCACAAGCGGTGGAGCATGTGGTTTAATTCGACGCAACGCGAAGAACCTTA-CCCAGGCTCGAAATGCAGACGATCGC--C-GGTGAAAGTCGGT--TCCCGCAAG-----GGCGTCTGTATAGGTGCTGCATGGCTGTCGTCAGCTCGTGTCGTGAGATGTTGGGTTAAGTCCCGCAACGAGCGCAACCCTTGTC-TTCTGTTGCCATCAGGTCAAGCTGGGCACTCTGGAGAGACTGCCGGTGACAAACCGGAGGAAGGTGGGGATGACGTCAAGTCAGCATGGCCTTTATGTCTGGGGCTACACACGTGCTACAATGGCCGGTA-CAAACCGTTGCAAACTCGCGAGGGTGAGCTAATCGGAGAAAGCCGGTCTCAGTTCGGATTGTAGGCTGCAACTCGCCTGCATGAAGTTGGAATCGCTAGTAATCGCGGATCAGC-ATGCCGCGGTGAATACGTTCCCGGGCCTTGTACACACCGCCCGTCACATCACGAAAGCTGGCTGTACTAGAAGTCGCCACGCTAACCCGCAAGGGAGGCTAGCGCCGAAGGTATGGTTAGTGATTGGGGTGAAGTCGTA-------------------------------------------
>Vicinamibacter_silvestris_Ac_5_C6_(KP761690)
AGAGTTTGATCCTGGCTCAGAATCAACGCTGGCGGCGTGCCTAACACATGCAAGTCGAACGC-GAAAGGGGC---TTCG--GCCCTGAGTAGAGTGGCAAACGGGTGAGTAACACGTGGGTGACCTACCTCTAAGTGGGGGATAACGTTCCGAAAGGAACGCTAATACCGCATATTGTCCCGCCTTTGGACAG--GCGACGATGAAAGCCGGGGATCGCA------AGACCTGGCGCTAGGAGAGGGGCCCGCGTCCGATTAGCTAGTTGGTGAGGTAATGGCTCACCAAGGCGACGATCGGTAGCCGGCCTGAGAGGGCGGACGGCCACACTGGGACTGAGACACGGCCCAGACTCCTACGGGAGGCAGCAGTGGGGAATTGTTCGCAATGGGCGCAAGCCTGACGACGCAACGCCGCGTGGAGGATGAAGGTCTTCGGATTGTAAACTCCTGTCGAACGGGACGAACACCTTTCGGA-CTAACACTCCGGGAGGCTGACGGTACCGTG-AGAGGAAGCCCCGGCTAACTCTGTGCCAGCAGCC-GCGGTAATACAGAGGGGGCAAGCGTTGTTCGGAATTACTGGGCGTAAAGGGCGCGTAGGCGGC-CCTCTAAGTCAGACGTGAAATCCCTCGGCTCAACCGGG-GAACTGCGTCTGAGACTGGAAGGCT-TGAATTCGGGAGAGGGATGTGGAATTCCAGGTGTAGCGGTGAAATGCGTAGATATCTGGAGGAACACCGGTGGCGAAGGCGGCATCCTGGACCGATATTGACGCTGATGCGCGAAAGCCAGGGGAGCAAACGGGATTAGATACCCCGGTAGTCCTGGCCCTAAACGATGAATGCTTGGTGTG-GCGGGTATCGATCCCTGCCGTGCCGAAGCTAACGCATTAAGCATTCCGCCTGGGGAGTACGGTCGCAAGGCTGAAACTCAAAGGAATTGACGGGGGCCCGCACAAGCGGTGGAGCATGTGGTTTAATTCGACGCAACGCGAAGAACCTTA-CCCAGGCTCGAAATGCAGATGACCGC--C-GGTGAAAGCCGGT--TTCCGCAAG-----GACATCTGTATAGGTGCTGCATGGCTGTCGTCAGCTCGTGTCGTGAGATGTTGGGTTAAGTCCCGCAACGAGCGCAACCCTTGTT-CTCTGTTGCCATCAGGTCAAGCTGGGCACTCTGAGAAGACTGCCGGTGATAAACCGGAGGAAGGTGGGGATGACGTCAAGTCAGCATGGCCTTTATGTCTGGGGCTACACACGTGCTACAATGGCCGGTA-CAAAGCGTCGCAAGACCGCAAGGTGGAGCTAATCGCATAAAGCCGGTCTCAGTTCGGATTGTCGGCTGCAACTCGCCGGCATGAAGTTGGAATCGCTAGTAATCGCGGATCAGC-ATGCCGCGGTGAATACGTTCCCGGGCCTTGTACACACCGCCCGTCACATCACGAAAGCTGGCTGTACTAGAAGTCGCCGAGCTAACCCGCAAGGGAGGCAAGCGCCTAAGGTATGGTTAGTGATTGGGGTGAAGTCGTAACAAGGTAACC--------------------------------
>CP015136.1 Luteitalea pratensis HEG_-6_39T DSM 100886 complete genome
AGAGTTTGATCCTGGCTCAGAATCAACGCTGGCGGCGTGCCTAACACATGCAAGTCGAACGTGAAAGGGGCTTCGGCCCCGAGTAAAGTGGCAAACGGGTGAGTAACGCGTGGGTGATCTGCCTCTGAGTGGGGGATAACCTTCCGAAAGGAGGGCTAATACCGCATGACATCCTGTTCTTGGATGAACGGAGATCGAAGCTGGGGACCGCAAGGCCTGGCGCTTGGAGAGGAGCCCGCGTCCGATTAGCTAGTTGGTGGGGTAATGGCTCACCAAGGCGACGATCGGTAGCCGGCCTGAGAGGGCGGACGGCCACACTGGGACTGAGACACGGCCCAGACTCCTACGGGAGGCAGCAGTGGGGAATTGTTCGCAATGGGCGCAAGCCTGACGACGCAACGCCGCGTGGGGGATGAAGGTCTTCGGATTGTAAACCCCTGTTGGGTGGGACGAACACCTTCGTGGTGAATATCCACGAGGGCTGACGGTACCACCTGAGGAAGCCCCGGCTAACTCTGTGCCAGCAGCCGCGGTAATACAGAGGGGGCAAGCGTTGTTCGGAATTACTGGGCGTAAAGGGCGCGTAGGCGGCCTGTTAAGTCGGACGTGAAATCCCTCGGCTCAACCGGGGAACTGCGTCCGATACTGGCGGGCTTGAATTCGGGAGAGGGATGTGGAATTCCAGGTGTAGCGGTGAAATGCGTAGATATCTGGAGGAACACCGGTGGCGAAGGCGGCATCCTGGACCGACATTGACGCTGAGGCGCGAAAGCCAGGGGAGCAAACGGGATTAGATACCCCGGTAGTCCTGGCCCTAAACGATGAGTGCTTGGTGTGGCGGGTATCGATCCCTGCCGTGCCGAAGCTAACGCATTAAGCACTCCGCCTGGGGAGTACGGTCGCAAGGCTGAAACTCAAAGGAATTGACGGGGGCCCGCACAAGCGGTGGAGCATGTGGTTTAATTCGACGCAACGCGAAGAACCTTACCCAGGCTCGAAATGCAGACGATCGCCGGTGAAAGCCGGTTCCCGCAAGGGCGTCTGTATAGGTGCTGCATGGCTGTCGTCAGCTCGTGTCGTGAGATGTTGGGTTAAGTCCCGCAACGAGCGCAACCCTTGTTTCCTGTTGCCATCAGGTCAAGCTGGGCACTCTGGAGAAACTGCCGGTGACAAACCGGAGGAAGGTGGGGATGACGTCAAGTCAGCATGGCCTTTATGTCTGGGGCTACACACGTGCTACAATGGCCGGTACAAACCGTTGCAAACTCGCGAGGGTGAGCTAATCGGAGAAAGCCGGTCTCAGTTCGGATTGTAGGCTGCAACTCGCCTGCATGAAGTTGGAATCGCTAGTAATCGCGGATCAGCATGCCGCGGTGAATACGTTCCCGGGCCTTGTACACACCGCCCGTCACATCACGAAAGCTGGCTGTACTAGAAGTCGCCACGCTAACCCGCAAGGGAGGCTAGCGCCGAAGGTATGGTTAGTGATTGGGGTGAAGTCGTAACAAGGTA----------------------------------------------------------------------
